# Supplementary material for: Genetic control of the leaf ionome in pearl millet and correlation with root and agromorphological traits
Source: PLoS One. 2025 May 19;20(5):e0319140. doi: 10.1371/journal.pone.0319140 (PMC12088009; doi:10.1371/journal.pone.0319140)
Supplement: S1 File — Field trial experimental design. The design follows a completely randomized block layout with four replicates. Each replicate consists of 10 sub-blocks, each containing 16 plots. Each plot (detail shown in the top right) is planted with three rows of 10 plants of the same genotype, with a spacing of 0.9 m between rows and 0.3 m between plants. The red dots indicate locations where soil samples were collected at 4 different depths (0–140 cm). Leaf samples, soil analyses, and root traits were also studied (illustrations shown at the bottom right). The blue icons represent irrigation pumps. S2 Fig. Correlation plot for soil ion content in 2021 (A) and 2022 (B) field sites. Heatmap representing Pearson’s correlation coefficients between soil ion concentrations measured at four different depths (0–140 cm). Color gradients indicate the Pearson’s correlation coefficient. Non-significant correlations at a p-value threshold of 0.05 are indicated with a cross. S3 Fig. Boxplot representing variation in ion content in 2021 and 2022 in the PMIGAP panel. Ion content is represented as mg/kg. p-values from the Wilcoxon test are represented. S4 Fig. Correlation plot for leaf ion content of the PMIGAP panel measured during the experimental field study. Heatmap representing Pearson’s correlation coefficients between BLUEs of all accessions of the panel observed in 2021 (A) and 2022 (B). Color gradients indicate the Pearson’s correlation coefficient. Non-significant correlations at a p-value threshold of 0.05 are indicated with a cross. S5 Fig. Correlation plot for ion content, root (A) and agro-morphological (B) traits in 2021 and 2022. Heatmap representing Pearson’s correlation coefficients between ion content, root and agro-morphological traits. Color gradients indicate the Pearson’s correlation coefficient. Significant correlations at a p-value threshold of 0.05 are indicated in bold. Roots traits are number of metaxylem vessels (MX_Number), mean area of metaxylem vessels (Meansize [file pone.0319140.s001.zip › Supplementary/S1 Table.xlsx]

## Sheet: All_Lines_complete
Supplementary file S1 Passport data of the different pearl millet lines used in this study.
Designation	ENTRY_NO	Origin	Trial_2021	Trial_2022	Alternate.accession.identifier	Biological.status	Collecting.source	Donor.country	Country.source	Latitude	Longitude
IP-2058	1	PMiGAP	Yes	Yes	Z 42	Improved cultivar	Institute, Experimental station, Research	India	Nigeria	-	-
IP-3098	2	PMiGAP	Yes	Yes	-	Landrace	Farm store	Not applicable	India	18.75	83.25
IP-3110	3	PMiGAP	Yes	Yes	-	Landrace	Farm store	Not applicable	India	18.75	84.25
IP-3122	4	PMiGAP	Yes	Yes	-	Landrace	Treshing floor	Not applicable	India	27.9935	76.2113
IP-3125	5	PMiGAP	Yes	Yes	-	Landrace	Field	Not applicable	India	27.8869	76.2809
IP-3175	6	PMiGAP	Yes	Yes	-	Landrace	Field	Not applicable	India	26.9195	71.9106
IP-3389	7	PMiGAP	Yes	Yes	-	Landrace	Farm store	Not applicable	India	26.38	77.01
IP-3564	8	PMiGAP	Yes	Yes	-	Landrace	Field	Not applicable	India	9.25	77.67
IP-3593	9	PMiGAP	Yes	No	-	Landrace	Field	Not applicable	India	10.75	79.25
IP-3757	12	PMiGAP	Yes	Yes	-	Landrace	Treshing floor	Not applicable	India	21.03	70.53
IP-3865	13	PMiGAP	Yes	Yes	-	Landrace	Field	Not applicable	India	23.1223	70.02
IP-4020	15	PMiGAP	Yes	No	-	Landrace	Field	Not applicable	India	23.76	73.25
IP-4927	17	PMiGAP	Yes	Yes	Souna D2	Breeding line	Institute, Experimental station, Research	Niger	Senegal	-	-
IP-4952	18	PMiGAP	Yes	Yes	Serere 41	Landrace	Institute, Experimental station, Research	Niger	Uganda	-	-
IP-4974	21	PMiGAP	Yes	Yes	700111	Landrace	Institute, Experimental station, Research	Niger	Nigeria	-	-
IP-5031	22	PMiGAP	Yes	Yes	700482	Landrace	Institute, Experimental station, Research	Niger	Nigeria	-	-
IP-5131	23	PMiGAP	Yes	Yes	D 235	Landrace	Institute, Experimental station, Research	Niger	Niger	13.9869	10.27
IP-5272	25	PMiGAP	Yes	Yes	D 258	Landrace	Institute, Experimental station, Research	Niger	Niger	13.6807	8.5299
IP-5438	26	PMiGAP	Yes	Yes	P 2727	Landrace	Institute, Experimental station, Research	France	Niger	13.83	6.38
IP-5695	29	PMiGAP	Yes	Yes	45-327	Breeding line	Institute, Experimental station, Research	Italy	Nigeria	-	-
IP-5713	30	PMiGAP	Yes	Yes	45-349	Landrace	Institute, Experimental station, Research	Italy	Nigeria	-	-
IP-5816	31	PMiGAP	Yes	Yes	P 1407/Sl.45	Breeding line	Institute, Experimental station, Research	France	Senegal	16.17	-14.67
IP-5900	32	PMiGAP	Yes	Yes	P 1505/Sl.228	Landrace	Institute, Experimental station, Research	France	Senegal	13.87	-14.63
IP-5923	33	PMiGAP	Yes	Yes	P 1531-1/Sl.293	Breeding line	Institute, Experimental station, Research	France	Senegal	13.93	-13.43
IP-6037	34	PMiGAP	Yes	Yes	P 152	Landrace	Institute, Experimental station, Research	France	Central African Republic	7.31667	16.45
IP-6060	35	PMiGAP	Yes	Yes	P 175	Breeding line	Institute, Experimental station, Research	France	Central African Republic	7.65	18.62
IP-6098	36	PMiGAP	Yes	Yes	P 927	Landrace	Institute, Experimental station, Research	France	Niger	19.0667	8.43
IP-6099	37	PMiGAP	Yes	Yes	P 932	Landrace	Institute, Experimental station, Research	France	Niger	19.07	8.43
IP-6103	38	PMiGAP	Yes	Yes	P 939	Breeding line	Institute, Experimental station, Research	France	Niger	18.0558	8.65612
IP-6111	39	PMiGAP	Yes	No	P 947	Landrace	Institute, Experimental station, Research	France	Niger	17.6072	8.93167
IP-6146	41	PMiGAP	Yes	No	P 42	Landrace	Institute, Experimental station, Research	France	Cameroon	-	-
IP-6417	43	PMiGAP	No	Yes	P 424	Landrace	Institute, Experimental station, Research	France	Mali	13.05	-4.88
IP-6584	45	PMiGAP	Yes	Yes	-	-	Field	Not applicable	Malawi	-13.77	32.98
IP-6682	46	PMiGAP	Yes	Yes	-	Landrace	Field	Not applicable	Malawi	-16.85	35.29
IP-6745	47	PMiGAP	Yes	No	-	Landrace	Field	Not applicable	Malawi	-16.15	34.78
IP-6882	50	PMiGAP	Yes	Yes	Acc 124	Landrace	Institute, Experimental station, Research	Italy	Kenya	-	-
IP-6891	51	PMiGAP	Yes	Yes	Acc 144	Landrace	Institute, Experimental station, Research	Italy	Kenya	-	-
IP-6892	52	PMiGAP	Yes	Yes	Acc 147	Landrace	Institute, Experimental station, Research	Italy	Kenya	-	-
IP-7108	54	PMiGAP	Yes	Yes	-	Landrace	Field	Not applicable	India	27.56	78.65
IP-7470	55	PMiGAP	Yes	Yes	-	Landrace	Field	Not applicable	Tanzania	-4.73	34.71
IP-7536	56	PMiGAP	Yes	Yes	K 46	Landrace	Institute, Experimental station, Research	India	India	26.4607	80.3334
IP-7633	57	PMiGAP	Yes	Yes	S 195	Landrace		India	India	26.4607	80.3334
IP-7910	60	PMiGAP	No	Yes	D 89 C-1-1	Breeding line	Institute, Experimental station, Research	Niger	Niger	13.5214	2.10528
IP-7922	61	PMiGAP	Yes	Yes	IP 5238-2; D 175 C-2-2	Landrace	Institute, Experimental station, Research	Not applicable	ICRISAT	-	-
IP-7942	62	PMiGAP	Yes	Yes	IP 5452-1; P 2742-1	Landrace	Institute, Experimental station, Research	Not applicable	ICRISAT	-	-
IP-7952	63	PMiGAP	Yes	Yes	IP 6578-1; Kolala local 7-1	Landrace	Institute, Experimental station, Research	Not applicable	ICRISAT	-	-
IP-7953	64	PMiGAP	Yes	Yes	IP 6191-1; P 87-1	Landrace	Institute, Experimental station, Research	Not applicable	ICRISAT	-	-
IP-7967	65	PMiGAP	Yes	No	IP 6342-1; P 337-2	Breeding line	Institute, Experimental station, Research	Not applicable	ICRISAT	-	-
IP-8002	66	PMiGAP	Yes	Yes	37 K-1-1	Landrace	Institute, Experimental station, Research	Italy	Sudan	11.53	26.42
IP-8166	68	PMiGAP	Yes	Yes	GS 148	Landrace	Institute, Experimental station, Research	Not applicable	ICRISAT	-	-
IP-8172	69	PMiGAP	Yes	Yes	GS 154	Landrace	Institute, Experimental station, Research	Not applicable	ICRISAT	-	-
IP-8174	70	PMiGAP	Yes	Yes	GS 156	Breeding/Research material	Institute, Experimental station, Research	Not applicable	ICRISAT	-	-
IP-8181	71	PMiGAP	Yes	Yes	IP 338-1	Landrace	Institute, Experimental station, Research	Not applicable	ICRISAT	-	-
IP-8182	72	PMiGAP	Yes	No	IP 406-B-1	Landrace	Institute, Experimental station, Research	Not applicable	ICRISAT	-	-
IP-8187	73	PMiGAP	Yes	Yes	IP 2695-1	Landrace	Institute, Experimental station, Research	Not applicable	ICRISAT	-	-
IP-8276	75	PMiGAP	Yes	Yes	IP 2130-1/CG 51	Breeding line	Institute, Experimental station, Research	Not applicable	ICRISAT	-	-
IP-8280	76	PMiGAP	Yes	Yes	Souna 57-1	Landrace	Institute, Experimental station, Research	Not applicable	ICRISAT	-	-
IP-8294	77	PMiGAP	Yes	Yes	IP 6132-1; P 24-2	Landrace	Institute, Experimental station, Research	Not applicable	ICRISAT	-	-
IP-8426	78	PMiGAP	Yes	Yes	SDN 496-1	Landrace	Institute, Experimental station, Research	Nigeria	Nigeria	-	-
IP-8761	79	PMiGAP	Yes	Yes	-	Landrace	Field	Not applicable	Botswana	-24.38	26.15
IP-8767	80	PMiGAP	Yes	Yes	-	Landrace	Field	Not applicable	Botswana	-24.38	26.15
IP-8786	81	PMiGAP	Yes	Yes	-	Landrace	Field	Not applicable	Botswana	-23.07	26.91
IP-8863	82	PMiGAP	Yes	Yes	-	Landrace	Field	Not applicable	Zambia	-13.31	32.43
IP-8949	83	PMiGAP	Yes	Yes	P 3254; PL 73	Breeding line	Institute, Experimental station, Research	France	Togo	10.85	2
IP-9242	85	PMiGAP	Yes	Yes	Sanio 35	Landrace	Institute, Experimental station, Research	Mali	Mali	12.42	-6.83
IP-9301	87	PMiGAP	Yes	Yes	P 3337	Landrace	Institute, Experimental station, Research	France	Togo	9.46	0.27
IP-9347	88	PMiGAP	Yes	Yes	-	Improved cultivar	Field	Not applicable	Ghana	10.9608	-1.1
IP-9351	89	PMiGAP	Yes	Yes	-	Landrace	Field	Not applicable	Ghana	10.9608	-1.1
IP-9446	91	PMiGAP	Yes	Yes	-	Breeding line	Field	Not applicable	Ghana	10.78	-0.810002
IP-9496	92	PMiGAP	Yes	Yes	-	Landrace	Market or shop	Not applicable	Ghana	10.5205	-0.439999
IP-9651	93	PMiGAP	Yes	Yes	PI 286865	Landrace	Institute, Experimental station, Research	United States of America	Nigeria	-	-
IP-9692	94	PMiGAP	Yes	Yes	PI 286979	Landrace	Institute, Experimental station, Research	United States of America	Nigeria	-	-
IP-9710	95	PMiGAP	Yes	Yes	PI 287043	Landrace	Institute, Experimental station, Research	United States of America	Nigeria	-	-
IP-9840	96	PMiGAP	Yes	Yes	Acc 6	Landrace	Institute, Experimental station, Research	Sudan	Sudan	15.36	30.88
IP-9854	97	PMiGAP	Yes	Yes	Acc 50-1	Landrace	Institute, Experimental station, Research	Sudan	Sudan	11.75	29.08
IP-9969	98	PMiGAP	Yes	Yes	1769	Landrace	Institute, Experimental station, Research	Zambia	Zambia	-	-
IP-10085	99	PMiGAP	Yes	Yes	P 5439	Landrace	Institute, Experimental station, Research	Mali	Mali	14.1	-8.03
IP-10343	101	PMiGAP	Yes	Yes	EC 134804	Breeding line	Institute, Experimental station, Research	Nigeria	Nigeria	-	-
IP-10471	103	PMiGAP	Yes	Yes	-	Landrace	Field	Not applicable	Zimbabwe	-19.01	28.9
IP-10539	106	PMiGAP	Yes	Yes	CSM 51	Landrace	Institute, Experimental station, Research	Senegal	Senegal	-	-
IP-10701	109	PMiGAP	Yes	Yes	CMM 536	Landrace	Institute, Experimental station, Research	Mali	Mali	15.35	0.730001
IP-10705	110	PMiGAP	Yes	Yes	CMM 540	Improved cultivar	Institute, Experimental station, Research	Mali	Mali	15.65	0.5
IP-10759	111	PMiGAP	Yes	Yes	Acc 509	Landrace	Institute, Experimental station, Research	Sudan	Sudan	12.47	29.73
IP-10811	112	PMiGAP	Yes	Yes	Acc 604	Landrace	Institute, Experimental station, Research	Sudan	Sudan	12.64	29.18
IP-10820	113	PMiGAP	Yes	Yes	Acc 615	Landrace	Institute, Experimental station, Research	Sudan	Sudan	12.41	31.44
IP-10953	114	PMiGAP	Yes	Yes	BM 8	Breeding line	Institute, Experimental station, Research	Kenya	Kenya	-	-
IP-10964	115	PMiGAP	Yes	Yes	-	Landrace	Field	Not applicable	Kenya	-1.71501	38.2469
IP-11310	116	PMiGAP	Yes	Yes	CVP 152	-	Institute, Experimental station, Research	Italy	Burkina Faso	-	-
IP-11346	118	PMiGAP	Yes	Yes	CVP 278	Landrace	Institute, Experimental station, Research	Italy	Burkina Faso	-	-
IP-11353	119	PMiGAP	Yes	Yes	CVP 298	Landrace	Institute, Experimental station, Research	Italy	Burkina Faso	-	-
IP-11358	120	PMiGAP	Yes	Yes	CVP 311	Landrace	Institute, Experimental station, Research	Italy	Burkina Faso	-	-
IP-11577	122	PMiGAP	Yes	Yes	P 6041	Improved cultivar	Institute, Experimental station, Research	France	Burkina Faso	13.23	-3.16
IP-11584	123	PMiGAP	Yes	Yes	P 6050	Landrace	Institute, Experimental station, Research	France	Burkina Faso	12.65	-6
IP-11670	125	PMiGAP	Yes	Yes	Millet 199	Landrace	Institute, Experimental station, Research	Italy	United Kingdom	-	-
IP-11763	127	PMiGAP	Yes	Yes	Arnold 2131	Landrace	Institute, Experimental station, Research	Italy	South Africa	-	-
IP-11929	129	PMiGAP	Yes	Yes	-	Landrace	Farm store	Not applicable	Sierra Leone	8.01	-11.11
IP-11984	130	PMiGAP	Yes	Yes	-	Landrace	Farm store	Not applicable	Nigeria	10.63	7.46
IP-12058	131	PMiGAP	Yes	No	-	Landrace	Market or shop	Not applicable	Nigeria	11.31	10.47
IP-12116	132	PMiGAP	Yes	No	-	Landrace	Market or shop	Not applicable	Nigeria	12.87	10.45
IP-12128	133	PMiGAP	Yes	Yes	-	Landrace	Market or shop	Not applicable	Nigeria	12.87	11.04
IP-12298	135	PMiGAP	Yes	Yes	-	Breeding line	Farm store	Not applicable	Nigeria	13.4601	5.73007
IP-12322	136	PMiGAP	Yes	Yes	-	Landrace	Market or shop	Not applicable	Nigeria	13.09	7.22
IP-12364	137	PMiGAP	Yes	Yes	-	Landrace	Market or shop	Not applicable	Nigeria	13.03	8.31
IP-12395	138	PMiGAP	Yes	Yes	NA	NA	NA	NA	NA	NA	NA
IP-12840	139	PMiGAP	Yes	Yes	-	Landrace	Field	Not applicable	Botswana	-23.1	26.83
IP-12967	141	PMiGAP	Yes	Yes	-	Improved cultivar	Field	Not applicable	Malawi	-13.8	34.42
IP-13016	142	PMiGAP	Yes	Yes	P 565-1	Breeding line	Institute, Experimental station, Research	France	Mali	11.38	-7.46
IP-13154	144	PMiGAP	Yes	Yes	Maiwa local 2-1	Landrace	Institute, Experimental station, Research	Niger	Niger	13.6134	6.4176
IP-13180	145	PMiGAP	Yes	Yes	No. 2-1	Landrace	Institute, Experimental station, Research	Niger	Nigeria	-	-
IP-13324	146	PMiGAP	Yes	Yes	Acc 9-1	Landrace	Institute, Experimental station, Research	Sudan	Sudan	11.18	32.93
IP-13344	147	PMiGAP	No	Yes	Acc 736-1	Improved cultivar	Institute, Experimental station, Research	Sudan	Sudan	11.13	31.91
IP-13459	149	PMiGAP	Yes	Yes	-	Landrace	Farm store	Not applicable	India	19	84.5
IP-13817	150	PMiGAP	Yes	Yes	CVP 230	Breeding line	Institute, Experimental station, Research	Italy	Burkina Faso	-	-
IP-13964	152	PMiGAP	Yes	Yes	-	Landrace	Field	Not applicable	Zimbabwe	-20.33	30.0473
IP-13971	153	PMiGAP	Yes	Yes	-	Landrace	Field	Not applicable	Zimbabwe	-19.06	31.75
IP-14210	154	PMiGAP	Yes	Yes	-	Landrace	Market or shop	Not applicable	Cameroon	12.08	15.03
IP-14624	155	PMiGAP	Yes	Yes	-	Landrace	Field	Not applicable	Cameroon	10.1323	14.7107
IP-15320	158	PMiGAP	Yes	Yes	-	Landrace	Market or shop	Not applicable	India	10.72	78.39
IP-15533	159	PMiGAP	Yes	Yes	139	Breeding line	Institute, Experimental station, Research	Italy	Burkina Faso	-	-
IP-15553	160	PMiGAP	Yes	Yes	159	Landrace	Institute, Experimental station, Research	Italy	Burkina Faso	-	-
IP-15857	161	PMiGAP	Yes	Yes	-	Landrace	Field	Not applicable	Tanzania	-6.9	36.97
IP-15872	162	PMiGAP	Yes	Yes	P 15	Improved cultivar	Institute, Experimental station, Research	Tanzania	Tanzania	-	-
IP-15917	163	PMiGAP	Yes	Yes	NPT 1	Landrace	Institute, Experimental station, Research	Italy	Togo	-	-
IP-16096	164	PMiGAP	Yes	Yes	-	Landrace	Field	Not applicable	India	-	-
IP-16120	165	PMiGAP	No	Yes	-	Landrace	Field	Not applicable	India	-	-
IP-16289	166	PMiGAP	Yes	Yes	-	Landrace	Field	Not applicable	Zimbabwe	-19.83	30.8
IP-16403	167	PMiGAP	Yes	Yes	-	Landrace	Field	Not applicable	Zimbabwe	-19.75	17.76
IP-17028	168	PMiGAP	Yes	Yes	-	Landrace		Not applicable	Zimbabwe	-	-
IP-17099	169	PMiGAP	Yes	Yes	-	Landrace	Field	Not applicable	Zimbabwe	-	-
IP-17150	171	PMiGAP	Yes	Yes	-	Landrace	Field	Not applicable	Zimbabwe	-	-
IP-17554	172	PMiGAP	Yes	Yes	-	Landrace	Treshing floor	Not applicable	Togo	11.03	0.093576
IP-17611	173	PMiGAP	Yes	Yes	-	Landrace	Farm store	Not applicable	Togo	10.97	0.5
IP-17690	174	PMiGAP	Yes	Yes	-	Landrace	Market or shop	Not applicable	Togo	10.73	0.400001
IP-18062	175	PMiGAP	Yes	Yes	-	Landrace	Field	Not applicable	Pakistan	28.45	70.05
IP-18147	177	PMiGAP	Yes	No	-	Breeding line	Market or shop	Not applicable	Pakistan	33.6	73.04
IP-18168	179	PMiGAP	Yes	Yes	-	Landrace	Farm store	Not applicable	Mali	15.13	-8.02
IP-18246	180	PMiGAP	Yes	Yes	-	Landrace	Field	Not applicable	India	16.75	78.9333
IP-18293	181	PMiGAP	Yes	Yes	BLP 1	Landrace	Institute, Experimental station, Research	Not applicable	ICRISAT	-	-
IP-18500	183	PMiGAP	Yes	Yes	-	Landrace	Field	Not applicable	Namibia	-17.86	23.69
IP-18621	184	PMiGAP	No	Yes	-	Landrace	Field	Not applicable	Namibia	-17.99	20.68
IP-19334	185	PMiGAP	Yes	Yes	-	Landrace	Field	Not applicable	Namibia	-17.98	20.55
IP-19361	186	PMiGAP	Yes	Yes	-	Breeding line	Field	Not applicable	Namibia	-	-
IP-19386	187	PMiGAP	Yes	Yes	-	Improved cultivar	Field	Not applicable	Namibia	-	-
IP-19388	188	PMiGAP	Yes	Yes	-	Landrace	Field	Not applicable	Namibia	-	-
IP-19612	191	PMiGAP	Yes	Yes	C 90-119	Landrace	Institute, Experimental station, Research	France	Niger	17.2667	8.1
IP-19613	192	PMiGAP	Yes	Yes	C 90-120	Landrace	Institute, Experimental station, Research	France	Niger	17.5	8.1
IP-19626	193	PMiGAP	Yes	Yes	C 90-133	Landrace	Institute, Experimental station, Research	France	Niger	13.78	8.25
IP-21020	194	PMiGAP	Yes	Yes	-	Landrace	Farm store	Not applicable	Nigeria	11.5	11.25
IP-21169	195	PMiGAP	Yes	Yes	P 1449-3	Improved cultivar	Institute, Experimental station, Research	Not applicable	ICRISAT	-	-
IP-21206	196	PMiGAP	Yes	Yes	D 332/1/2-2	Breeding line	Institute, Experimental station, Research	Not applicable	ICRISAT	-	-
IP-21517	197	PMiGAP	Yes	Yes	-	Landrace	Institute, Experimental station, Research	Not applicable	Niger	13.23	2.26
IP-22419	198	PMiGAP	Yes	No	ICML 1; ICMPE 13-6-27	Breeding line	Institute, Experimental station, Research	Not applicable	ICRISAT	-	-
IP-22420	199	PMiGAP	Yes	Yes	ICML 2; ICMPE 13-6-30	-	Institute, Experimental station, Research	Not applicable	ICRISAT	-	-
IP-22423	200	PMiGAP	Yes	Yes	ICML 5; SSC FS 252-S-4	Breeding line	Institute, Experimental station, Research	Not applicable	ICRISAT	-	-
IP-22424	201	PMiGAP	Yes	Yes	ICML 6; ICI 7517-S-1	Improved cultivar	Institute, Experimental station, Research	Not applicable	ICRISAT	-	-
IP-22455	202	PMiGAP	Yes	Yes	ICMP 85410	Improved cultivar	Institute, Experimental station, Research	Not applicable	ICRISAT	-	-
IP-22494	203	PMiGAP	Yes	Yes	ARD 282 (133)	Landrace	Institute, Experimental station, Research	Niger	Niger	-	-
IP-21142	204	PMiGAP	Yes	Yes	NA	NA	NA	NA	NA	NA	NA
IP-22274	205	PMiGAP	Yes	Yes	GICKV 93191	Improved cultivar	Institute, Experimental station, Research	Not applicable	ICRISAT	-	-
SOSAT-C88	205	PMiGAP	No	Yes	NA	NA	NA	NA	NA	NA	NA
ICML-IS11084	ID-132	Genotype with high soil aggregation from de la Fuente Canto et al 2022	Yes	No	NA	NA	NA	NA	NA	NA	NA
ICML-IS 11139	ID-220	Genotype with low soil aggregation from de la Fuente Canto et al 2022	Yes	No	NA	NA	NA	NA	NA	NA	NA
ICML-IS 11155	ID-249	Genotype with short primary root length from de la Fuente Canto et al 2022	Yes	No	NA	NA	NA	NA	NA	NA	NA
SL2	ID-337	Genotype with long primary root length from de la Fuente Canto et al 2022	Yes	No	NA	NA	NA	NA	NA	NA	NA
ICML-197189	189	WCA panel from Debieu et al 2018	No	Yes	NA	Inbred	NA	NA	ICRISAT	NA	NA
ICML-197217	217	WCA panel from Debieu et al 2018	No	Yes	NA	Inbred	Cameroun	Cameroun	ICRISAT	NA	NA
ICML-197222	NA	WCA panel from Debieu et al 2018	No	Yes	NA	Inbred	NA	NA	ICRISAT	NA	NA
ICML-197287	287	WCA panel from Debieu et al 2018	No	Yes	NA	Inbred	Niger	Niger	ICRISAT	NA	NA
ICML-197296	296	WCA panel from Debieu et al 2018	No	Yes	NA	Inbred	Senegal	Senegal	ICRISAT	NA	NA
ISMI-21014	NA	ISRA - IBV8001 2019B-36-RB-11-3	No	Yes	NA	Breeding line	Senegal	Senegal	ISRA	NA	NA
ISMI-21348	NA	ISRA - SALAM2019_ 01-60-RB-7-1	No	Yes	NA	Breeding line	Senegal	Senegal	ISRA	NA	NA
ISMI-21376	NA	ISRA - SALAM2019_ 01-8-RB-9-1	No	Yes	NA	Breeding line	Senegal	Senegal	ISRA	NA	NA
ISMI-21481	NA	ISRA - SOSAT C88 X SOUNA 3-3	No	Yes	NA	Breeding line	Senegal	Senegal	ISRA	NA	NA
Souna3	NA	Improved variety from Senegal	Yes	Yes	NA	NA	NA	NA	NA	NA	NA
Tif23DB	NA	Genotype used for pearl millet reference genome	Yes	Yes	NA	NA	NA	NA	NA	NA	NA
