# Supplementary material for: Genetic control of the leaf ionome in pearl millet and correlation with root and agromorphological traits
Source: PLoS One. 2025 May 19;20(5):e0319140. doi: 10.1371/journal.pone.0319140 (PMC12088009; doi:10.1371/journal.pone.0319140)
Supplement: S1 File — Field trial experimental design. The design follows a completely randomized block layout with four replicates. Each replicate consists of 10 sub-blocks, each containing 16 plots. Each plot (detail shown in the top right) is planted with three rows of 10 plants of the same genotype, with a spacing of 0.9 m between rows and 0.3 m between plants. The red dots indicate locations where soil samples were collected at 4 different depths (0–140 cm). Leaf samples, soil analyses, and root traits were also studied (illustrations shown at the bottom right). The blue icons represent irrigation pumps. S2 Fig. Correlation plot for soil ion content in 2021 (A) and 2022 (B) field sites. Heatmap representing Pearson’s correlation coefficients between soil ion concentrations measured at four different depths (0–140 cm). Color gradients indicate the Pearson’s correlation coefficient. Non-significant correlations at a p-value threshold of 0.05 are indicated with a cross. S3 Fig. Boxplot representing variation in ion content in 2021 and 2022 in the PMIGAP panel. Ion content is represented as mg/kg. p-values from the Wilcoxon test are represented. S4 Fig. Correlation plot for leaf ion content of the PMIGAP panel measured during the experimental field study. Heatmap representing Pearson’s correlation coefficients between BLUEs of all accessions of the panel observed in 2021 (A) and 2022 (B). Color gradients indicate the Pearson’s correlation coefficient. Non-significant correlations at a p-value threshold of 0.05 are indicated with a cross. S5 Fig. Correlation plot for ion content, root (A) and agro-morphological (B) traits in 2021 and 2022. Heatmap representing Pearson’s correlation coefficients between ion content, root and agro-morphological traits. Color gradients indicate the Pearson’s correlation coefficient. Significant correlations at a p-value threshold of 0.05 are indicated in bold. Roots traits are number of metaxylem vessels (MX_Number), mean area of metaxylem vessels (Meansize [file pone.0319140.s001.zip › Supplementary/S4 Table.xlsx]

## Sheet: Feuil1
QTL_name	chrom	nbr Sig_snp	QTL_Pos	Variable	Type	Ions
Co_Cont1_1	1	1	8282738-8332738	cont	cont_res	Co
Co_Cont1_2	1	1	21712510-21762510	cont	cont_res	Co
Co_Cont1_3	1	2	42710525-42760592	cont	cont_res	Co
Co_Cont1_4	1	1	86726468-86776468	cont	cont_res	Co
S_Cont1_5	1	1	170090621-170140621	cont	cont	S
Co_Cont1_6	1	1	183518589-183568589	cont	cont_res	Co
Co_Cont1_7	1	5	214264545-222916599	cont	cont	Co
K_Cont2_1	2	1	27368436-27418436	cont	cont	K
Co_Cont2_2	2	1	35293470-35343470	cont	cont	Co
Co_Cont2_3	2	1	45438641-45488641	cont	cont	Co
Co_Cont2_4	2	1	67335035-67385035	cont	cont_res	Co
Co_Cont2_5	2	1	72648361-72698361	cont	cont	Co
Co_Cont2_6	2	1	101760532-101810532	cont	cont_res	Co
Co_Cont3_1	3	1	3559222-3609222	cont	cont_res	Co
Co_Cont3_2	3	2	137046261-137106183	cont	cont_res	Co
Co_Cont3_3	3	2	151518636-151568787	cont	cont_res	Co
Mg_Cont3_4	3	1	177287638-177337638	cont	cont_res	Mg
Co_Cont3_5	3	1	188722046-188772046	cont	cont_res	Co
K_Cont3_6	3	2	207046465-207096498	cont	cont	K
Co_Cont3_7	3	2	257757514-257807515	cont	cont_res	Co
Co_Cont4_1	4	18	76277477-79461683	cont	cont_res	Co
Co_Cont4_2	4	1	101054249-101104249	cont	cont	Co
Co_Cont4_3	4	1	122138901-122188901	cont	cont	Co
Co_Cont4_4	4	1	147995818-148045818	cont	cont	Co
Co_Cont4_5	4	1	165394807-165444807	cont	cont	Co
Co_Cont5_1	5	4	54318385-54368406	cont	cont_res	Co
Co_Cont5_2	5	5	101047051-101097154	cont	cont_res	Co
Co_Cont5_3	5	1	128797256-128847256	cont	cont_res	Co
Co_Cont5_4	5	1	143722150-143772150	cont	cont_res	Co
Co_Cont7_1	7	2	27044885-27094935	cont	cont	Co
Cd_Cont7_2	7	1	34840024-34890024	cont	cont	Cd
Co_Cont7_3	7	1	59009225-59059225	cont	cont	Co
K_Cont7_4	7	1	70626384-70676384	cont	cont	K
K_Cont7_5	7	1	136619636-136669636	cont	cont	K
Co_ContChrUn_1	ChrUn	1	-	cont	cont	Co
Co_ContChrUn_2	ChrUn	1	-	cont	cont	Co
Co_ContChrUn_3	ChrUn	1	-	cont	cont	Co
Fe_ContChrUn_4	ChrUn	1	-	cont	cont	Fe
Mg_ContChrUn_5	ChrUn	1	-	cont	cont	Mg
Co_ContChrUn_6	ChrUn	1	-	cont	cont	Co
Mg_ContChrUn_7	ChrUn	1	-	cont	cont	Mg
Co_ContChrUn_8	ChrUn	2	-	cont	cont	Co
Co_ContChrUn_9	ChrUn	1	-	cont	cont	Co
Co_res1-1	1	1	8282738-8332738	res	cont_res	Co
Co_res1-2	1	1	21712510-21762510	res	cont_res	Co
Co_res1-3	1	2	42735525-42760592	res	cont_res	Co
Co_res1-4	1	1	86726468-86776468	res	cont_res	Co
Co_res1-5	1	1	183518589-183568589	res	cont_res	Co
Co_res1-6	1	10	214149141-222916599	res	res	Co
Co_res2-1	2	1	67335035-67385035	res	cont_res	Co
Co_res2-2	2	1	101760532-101810532	res	cont_res	Co
Rb_res2-3	2	3	151552141-166978470	res	res	Rb
Co_res2-4	2	1	218108904-218158904	res	res	Co
Co_res3-1	3	1	3559222-3609222	res	cont_res	Co
Co_res3-2	3	2	137046261-137106183	res	cont_res	Co
Co_res3-3	3	1	151518636-151568636	res	cont_res	Co
Mg_res3-4	3	1	177287638-177337638	res	cont_res	Mg
Co_res3-5	3	1	188722046-188772046	res	cont_res	Co
Co_res3-6	3	2	257757514-257757515	res	cont_res	Co
Co_res4-1	4	1	68297163-68347163	res	res	Co
Co_res4-2	4	2	72000564-72050593	res	res	Co
Co_res4-3	4	21	76277477-165444807	res	cont_res	Co
Co_res5-1	5	4	54318385-54368406	res	cont_res	Co
Co_res5-2	5	5	101047051-101097154	res	cont_res	Co
Co_res5-3	5	1	128797256-128847256	res	cont_res	Co
Co_res5-4	5	1	143722150-143772150	res	cont_res	Co
Sr_res6-1	6	1	8265549-8315549	res	res	Sr
Co_res6-2	6	1	114466048-114516048	res	res	Co
Sr_res6-3	6	1	125904059-125954059	res	res	Sr
Co_res7-1	7	2	27044885-27094935	res	cont_res	Co
Co_res7-2	7	1	59009225-59059225	res	cont_res	Co
Co_resChrUn	ChrUn	1		res	cont_res	Co
Rb_resChrUn	ChrUn	1		res	res	Rb
Co_resChrUn	ChrUn	1		res	res	Co
Co_resChrUn	ChrUn	1		res	res	Co
Co_resChrUn	ChrUn	1		res	res	Co
Co_resChrUn	ChrUn	2		res	res	Co
P_resChrUn	ChrUn	1		res	res	P
Co_resChrUn	ChrUn	1		res	cont_res	Co
Mg_resChrUn	ChrUn	1		res	cont_res	Mg
Co_resChrUn	ChrUn	1		res	cont_res	Co
Co_resChrUn	ChrUn	1		res	res	Co
Co_resChrUn	ChrUn	1		res	cont_res	Co
