# Supplementary material for: Genetic control of the leaf ionome in pearl millet and correlation with root and agromorphological traits
Source: PLoS One. 2025 May 19;20(5):e0319140. doi: 10.1371/journal.pone.0319140 (PMC12088009; doi:10.1371/journal.pone.0319140)
Supplement: S1 File — Field trial experimental design. The design follows a completely randomized block layout with four replicates. Each replicate consists of 10 sub-blocks, each containing 16 plots. Each plot (detail shown in the top right) is planted with three rows of 10 plants of the same genotype, with a spacing of 0.9 m between rows and 0.3 m between plants. The red dots indicate locations where soil samples were collected at 4 different depths (0–140 cm). Leaf samples, soil analyses, and root traits were also studied (illustrations shown at the bottom right). The blue icons represent irrigation pumps. S2 Fig. Correlation plot for soil ion content in 2021 (A) and 2022 (B) field sites. Heatmap representing Pearson’s correlation coefficients between soil ion concentrations measured at four different depths (0–140 cm). Color gradients indicate the Pearson’s correlation coefficient. Non-significant correlations at a p-value threshold of 0.05 are indicated with a cross. S3 Fig. Boxplot representing variation in ion content in 2021 and 2022 in the PMIGAP panel. Ion content is represented as mg/kg. p-values from the Wilcoxon test are represented. S4 Fig. Correlation plot for leaf ion content of the PMIGAP panel measured during the experimental field study. Heatmap representing Pearson’s correlation coefficients between BLUEs of all accessions of the panel observed in 2021 (A) and 2022 (B). Color gradients indicate the Pearson’s correlation coefficient. Non-significant correlations at a p-value threshold of 0.05 are indicated with a cross. S5 Fig. Correlation plot for ion content, root (A) and agro-morphological (B) traits in 2021 and 2022. Heatmap representing Pearson’s correlation coefficients between ion content, root and agro-morphological traits. Color gradients indicate the Pearson’s correlation coefficient. Significant correlations at a p-value threshold of 0.05 are indicated in bold. Roots traits are number of metaxylem vessels (MX_Number), mean area of metaxylem vessels (Meansize [file pone.0319140.s001.zip › Supplementary/S6 Table.xlsx]

## Sheet: Feuil1
Phenology	SNP	chrom	POS	pvalue	Year	significant_method	methods
Day_flowering	CM007982_103239784	1	103239784	3.64e-07	fisher_fisher	blink	lfmm_blink
Day_flowering	CM007982_103954978	1	103954978	3.5e-06	fisher_fisher	emma	lfmm_emma
Day_flowering	CM007982_180006837	1	180006837	1.46e-05	fisher_fisher	emma	lfmm_emma
Day_flowering	CM007982_72700437	1	72700437	1.53e-06	fisher_fisher	emma	lfmm_emma
Day_flowering	CM007983_184203005	2	184203005	7.17e-06	fisher_fisher	lfmm	lfmm_emma
Day_flowering	CM007983_196037494	2	196037494	1.01e-08	fisher_fisher	emma	lfmm_emma
Day_flowering	CM007983_20486919	2	20486919	2.31e-10	2021_fisher_fisher_fisher	blink	blink_lfmm_emma
Day_flowering	CM007983_208337362	2	208337362	7.99e-06	fisher_fisher	lfmm	lfmm_emma
Day_flowering	CM007983_221713917	2	221713917	6.63e-07	fisher_fisher	lfmm	lfmm_emma
Day_flowering	CM007983_234379163	2	234379163	2.13e-09	fisher_fisher	emma	lfmm_emma
Day_flowering	CM007983_27393425	2	27393425	8.01e-07	fisher_fisher	emma	lfmm_emma
Day_flowering	CM007983_27393436	2	27393436	1.84e-10	fisher_fisher_fisher	emma	lfmm_emma_blink
Day_flowering	CM007983_27393457	2	27393457	8.39e-07	fisher_fisher	emma	lfmm_emma
Day_flowering	CM007983_27393461	2	27393461	2.28e-07	fisher_fisher	emma	lfmm_emma
Day_flowering	CM007984_11612950	3	11612950	5.34e-07	fisher_fisher	emma	lfmm_emma
Day_flowering	CM007984_11613042	3	11613042	4.03e-06	fisher_fisher	lfmm	lfmm_emma
Day_flowering	CM007984_1347065	3	1347065	1.34e-06	fisher_fisher_fisher	blink	lfmm_emma_blink
Day_flowering	CM007984_187350222	3	187350222	1.08e-05	fisher_fisher	emma	lfmm_emma
Day_flowering	CM007984_19428614	3	19428614	1.81e-06	fisher_fisher	emma	lfmm_emma
Day_flowering	CM007985_116326462	4	116326462	1.06e-05	fisher_fisher	lfmm	lfmm_emma
Day_flowering	CM007985_12869528	4	12869528	1.99e-05	fisher_fisher	emma	lfmm_emma
Day_flowering	CM007986_54398773	5	54398773	2.58e-08	fisher_fisher	emma	lfmm_emma
Day_flowering	CM007986_56265225	5	56265225	9.14e-08	fisher_fisher	emma	lfmm_emma
Day_flowering	CM007987_37450816	6	37450816	6.27e-06	fisher_fisher	emma	lfmm_emma
Day_flowering	CM007987_40904347	6	40904347	6.95e-06	fisher_fisher	emma	lfmm_emma
Day_flowering	CM007988_136644636	7	136644636	8.59e-14	2021_fisher_fisher	blink	blink_lfmm
Day_flowering	CM007988_70651384	7	70651384	1.06e-07	fisher_fisher	emma	lfmm_emma
Day_flowering	CM007988_95737600	7	95737600	5.48e-08	fisher_fisher	emma	lfmm_emma
Day_flowering	LKME02012425.1_1208683	ChrUn	1208683	1.22e-06	fisher_fisher	emma	lfmm_emma
Day_flowering	LKME02012425.1_1261623	ChrUn	1261623	7.41e-08	fisher_fisher	lfmm	lfmm_emma
Day_flowering	LKME02040171.1_181	ChrUn	181	2.51e-07	fisher_fisher	lfmm	lfmm_emma
