# Supplementary material for: Genetic control of the leaf ionome in pearl millet and correlation with root and agromorphological traits
Source: PLoS One. 2025 May 19;20(5):e0319140. doi: 10.1371/journal.pone.0319140 (PMC12088009; doi:10.1371/journal.pone.0319140)
Supplement: S1 File — Field trial experimental design. The design follows a completely randomized block layout with four replicates. Each replicate consists of 10 sub-blocks, each containing 16 plots. Each plot (detail shown in the top right) is planted with three rows of 10 plants of the same genotype, with a spacing of 0.9 m between rows and 0.3 m between plants. The red dots indicate locations where soil samples were collected at 4 different depths (0–140 cm). Leaf samples, soil analyses, and root traits were also studied (illustrations shown at the bottom right). The blue icons represent irrigation pumps. S2 Fig. Correlation plot for soil ion content in 2021 (A) and 2022 (B) field sites. Heatmap representing Pearson’s correlation coefficients between soil ion concentrations measured at four different depths (0–140 cm). Color gradients indicate the Pearson’s correlation coefficient. Non-significant correlations at a p-value threshold of 0.05 are indicated with a cross. S3 Fig. Boxplot representing variation in ion content in 2021 and 2022 in the PMIGAP panel. Ion content is represented as mg/kg. p-values from the Wilcoxon test are represented. S4 Fig. Correlation plot for leaf ion content of the PMIGAP panel measured during the experimental field study. Heatmap representing Pearson’s correlation coefficients between BLUEs of all accessions of the panel observed in 2021 (A) and 2022 (B). Color gradients indicate the Pearson’s correlation coefficient. Non-significant correlations at a p-value threshold of 0.05 are indicated with a cross. S5 Fig. Correlation plot for ion content, root (A) and agro-morphological (B) traits in 2021 and 2022. Heatmap representing Pearson’s correlation coefficients between ion content, root and agro-morphological traits. Color gradients indicate the Pearson’s correlation coefficient. Significant correlations at a p-value threshold of 0.05 are indicated in bold. Roots traits are number of metaxylem vessels (MX_Number), mean area of metaxylem vessels (Meansize [file pone.0319140.s001.zip › Supplementary/S5 Table.xlsx]

## Sheet: Feuil1
Ion	SNP	chrom	POS	pvalue	significant_method	methods	Type
Co	CM007982_8307738	1	8307738	2.97e-05	cmlm	emma_cmlm	residus_ion
Co	CM007982_21737510	1	21737510	1.02e-05	lfmm	lfmm_emma	residus_ion
Co	CM007982_42735525	1	42735525	4.05e-06	lfmm	lfmm_emma_cmlm	residus_ion
Co	CM007982_42735592	1	42735592	4.05e-06	lfmm	lfmm_emma_cmlm	residus_ion
Co	CM007982_86751468	1	86751468	1.77e-06	lfmm	lfmm_emma	residus_ion
Co	CM007982_183543589	1	183543589	2.88e-06	blink	lfmm_emma_lfmm_emma_blink	residus_ion
Co	CM007982_214174141	1	214174141	5.93e-06	emma	lfmm_emma_cmlm	residus
Co	CM007982_214289545	1	214289545	1.87e-05	lfmm	lfmm_emma_cmlm	residus_ion
Co	CM007982_214363920	1	214363920	5.5e-07	emma	lfmm_emma_cmlm_lfmm_emma	residus_ion
Co	CM007982_216030490	1	216030490	8.62e-06	emma	lfmm_emma	residus
Co	CM007982_216030575	1	216030575	9.17e-06	emma	lfmm_emma	residus
Co	CM007982_216089292	1	216089292	2.03e-05	emma	lfmm_emma	residus_ion
Co	CM007982_216440156	1	216440156	1.82e-06	lfmm	lfmm_emma_cmlm	residus
Co	CM007982_219706896	1	219706896	1.28e-06	emma	lfmm_emma_cmlm	residus_ion
Co	CM007982_222891573	1	222891573	1.35e-05	lfmm	lfmm_emma	residus
Co	CM007982_222891599	1	222891599	1.59e-06	lfmm	lfmm_emma_cmlm	residus_ion
Co	CM007983_67360035	2	67360035	1.09e-05	emma	lfmm_emma	residus_ion
Co	CM007983_101785532	2	101785532	1.11e-06	emma	lfmm_emma	residus_ion
Rb	CM007983_151577141	2	151577141	1.07e-06	emma	lfmm_emma	residus
Rb	CM007983_157814421	2	157814421	3.02e-07	emma	lfmm_emma	residus
Rb	CM007983_166953470	2	166953470	1.07e-06	emma	lfmm_emma	residus
Co	CM007983_218133904	2	218133904	6.27e-06	emma	lfmm_emma	residus
Co	CM007984_3584222	3	3584222	1.01e-05	lfmm	lfmm_emma	residus_ion
Co	CM007984_137071261	3	137071261	1.1e-07	emma	lfmm_emma_cmlm	residus_ion
Co	CM007984_137081183	3	137081183	1.64e-06	lfmm	lfmm_emma	residus_ion
Co	CM007984_151543636	3	151543636	1.08e-05	lfmm	lfmm_emma	residus_ion
Mg	CM007984_177312638	3	177312638	1.28e-06	lfmm	lfmm_blink_lfmm_emma_blink	residus_ion
Co	CM007984_188747046	3	188747046	1.72e-06	lfmm	lfmm_cmlm	residus_ion
Co	CM007984_257782514	3	257782514	1.71e-05	lfmm	lfmm_emma	residus_ion
Co	CM007984_257782515	3	257782515	1.71e-05	lfmm	lfmm_emma	residus_ion
Co	CM007985_68322163	4	68322163	7.17e-06	lfmm	lfmm_emma	residus
Co	CM007985_72025564	4	72025564	6.85e-06	emma	lfmm_emma	residus
Co	CM007985_72025593	4	72025593	7.32e-06	emma	lfmm_emma	residus
Co	CM007985_76302477	4	76302477	1.14e-05	lfmm	lfmm_emma	residus_ion
Co	CM007985_77664683	4	77664683	1.92e-06	lfmm	lfmm_emma	residus_ion
Co	CM007985_77664764	4	77664764	1.92e-06	lfmm	lfmm_emma	residus_ion
Co	CM007985_77664918	4	77664918	1.95e-06	lfmm	lfmm_emma	residus_ion
Co	CM007985_77744734	4	77744734	1.13e-06	lfmm	lfmm_emma_cmlm	residus_ion
Co	CM007985_77765250	4	77765250	1.93e-07	emma	lfmm_emma_cmlm_lfmm_emma	residus_ion
Co	CM007985_77963175	4	77963175	1.37e-06	lfmm	lfmm_emma	residus_ion
Co	CM007985_77973751	4	77973751	2.11e-06	emma	lfmm_emma_cmlm	residus_ion
Co	CM007985_77973784	4	77973784	1.69e-11	blink	lfmm_emma_blink_cmlm	residus_ion
Co	CM007985_77973795	4	77973795	2.01e-08	emma	lfmm_emma_cmlm	residus_ion
Co	CM007985_77973841	4	77973841	4.83e-06	emma	lfmm_emma	residus_ion
Co	CM007985_77973970	4	77973970	1.17e-08	emma	lfmm_emma_cmlm	residus_ion
Co	CM007985_79436487	4	79436487	1.1e-05	emma	lfmm_emma	residus_ion
Co	CM007985_79436546	4	79436546	2.15e-06	lfmm	lfmm_emma	residus_ion
Co	CM007985_79436555	4	79436555	1.1e-05	emma	lfmm_emma	residus_ion
Co	CM007985_79436649	4	79436649	2.07e-06	emma	lfmm_emma	residus_ion
Co	CM007985_79436683	4	79436683	2.4e-06	emma	lfmm_emma	residus_ion
Co	CM007985_101079249	4	101079249	2.05e-07	emma	lfmm_emma_cmlm_lfmm_emma	residus_ion
Co	CM007985_122163901	4	122163901	2.16e-05	emma	lfmm_emma	residus_ion
Co	CM007985_148020818	4	148020818	8.97e-06	emma	lfmm_emma	residus_ion
Co	CM007985_165419807	4	165419807	1.5e-06	emma	lfmm_emma	residus_ion
Co	CM007986_54343385	5	54343385	1.17e-05	lfmm	lfmm_emma_lfmm_emma_cmlm	residus_ion
Co	CM007986_54343394	5	54343394	1.17e-05	lfmm	lfmm_emma_lfmm_emma_cmlm	residus_ion
Co	CM007986_54343401	5	54343401	1.17e-05	lfmm	lfmm_emma_lfmm_emma_cmlm	residus_ion
Co	CM007986_54343406	5	54343406	1.17e-05	lfmm	lfmm_emma_lfmm_emma_cmlm	residus_ion
Co	CM007986_101072051	5	101072051	2e-06	lfmm	lfmm_emma	residus_ion
Co	CM007986_101072073	5	101072073	2.82e-06	emma	lfmm_emma	residus_ion
Co	CM007986_101072081	5	101072081	1.5e-06	emma	lfmm_emma	residus_ion
Co	CM007986_101072082	5	101072082	2e-06	lfmm	lfmm_emma	residus_ion
Co	CM007986_101072154	5	101072154	2.17e-06	lfmm	lfmm_emma	residus_ion
Co	CM007986_128822256	5	128822256	2.59e-07	blink	lfmm_emma_blink_lfmm_emma_blink_cmlm	residus_ion
Co	CM007986_143747150	5	143747150	1.47e-05	lfmm	lfmm_emma	residus_ion
Sr	CM007987_8290549	6	8290549	3.85e-10	blink	lfmm_blink	residus
Co	CM007987_114491048	6	114491048	9.59e-06	cmlm	lfmm_emma_cmlm	residus
Sr	CM007987_125929059	6	125929059	1.94e-09	blink	lfmm_emma_blink_lfmm_blink	residus
Co	CM007988_27069885	7	27069885	1.31e-06	emma	lfmm_emma	residus_ion
Co	CM007988_27069935	7	27069935	1.22e-06	emma	lfmm_emma_cmlm_lfmm_emma	residus_ion
Co	CM007988_59034225	7	59034225	1.06e-05	lfmm	lfmm_emma	residus_ion
Co	LKME02043891.1_201	8	201	1.14e-05	emma	lfmm_emma_cmlm_lfmm_emma	residus_ion
Rb	LKME02045676.1_293	8	293	3.32e-08	emma	lfmm_emma	residus
Co	LKME02002839.1_299	8	299	1.43e-05	emma	lfmm_emma	residus
Co	LKME02028557.1_477	8	477	8.93e-06	cmlm	emma_cmlm	residus
Co	LKME02050358.1_770	8	770	1.41e-05	emma	lfmm_emma	residus
Co	LKME02050358.1_772	8	772	8.3e-06	emma	lfmm_emma	residus
P	LKME02011099.1_1751	8	1751	1.1e-07	emma	lfmm_emma	residus
Co	LKME02004869.1_2842	8	2842	1.17e-06	emma	lfmm_emma	residus_ion
Mg	LKME02014713.1_147599	8	147599	1.12e-06	lfmm	lfmm_blink	residus_ion
Co	LKME02006276.1_165283	8	165283	1.23e-06	emma	lfmm_emma_blink_cmlm	residus_ion
Co	LKME02025032.1_671344	8	671344	1.99e-05	lfmm	lfmm_emma	residus
Co	LKME02014652.1_855598	8	855598	1.16e-08	blink	lfmm_emma_blink_cmlm	residus_ion
