# Supplementary material for: Genetic control of the leaf ionome in pearl millet and correlation with root and agromorphological traits
Source: PLoS One. 2025 May 19;20(5):e0319140. doi: 10.1371/journal.pone.0319140 (PMC12088009; doi:10.1371/journal.pone.0319140)
Supplement: S1 File — Field trial experimental design. The design follows a completely randomized block layout with four replicates. Each replicate consists of 10 sub-blocks, each containing 16 plots. Each plot (detail shown in the top right) is planted with three rows of 10 plants of the same genotype, with a spacing of 0.9 m between rows and 0.3 m between plants. The red dots indicate locations where soil samples were collected at 4 different depths (0–140 cm). Leaf samples, soil analyses, and root traits were also studied (illustrations shown at the bottom right). The blue icons represent irrigation pumps. S2 Fig. Correlation plot for soil ion content in 2021 (A) and 2022 (B) field sites. Heatmap representing Pearson’s correlation coefficients between soil ion concentrations measured at four different depths (0–140 cm). Color gradients indicate the Pearson’s correlation coefficient. Non-significant correlations at a p-value threshold of 0.05 are indicated with a cross. S3 Fig. Boxplot representing variation in ion content in 2021 and 2022 in the PMIGAP panel. Ion content is represented as mg/kg. p-values from the Wilcoxon test are represented. S4 Fig. Correlation plot for leaf ion content of the PMIGAP panel measured during the experimental field study. Heatmap representing Pearson’s correlation coefficients between BLUEs of all accessions of the panel observed in 2021 (A) and 2022 (B). Color gradients indicate the Pearson’s correlation coefficient. Non-significant correlations at a p-value threshold of 0.05 are indicated with a cross. S5 Fig. Correlation plot for ion content, root (A) and agro-morphological (B) traits in 2021 and 2022. Heatmap representing Pearson’s correlation coefficients between ion content, root and agro-morphological traits. Color gradients indicate the Pearson’s correlation coefficient. Significant correlations at a p-value threshold of 0.05 are indicated in bold. Roots traits are number of metaxylem vessels (MX_Number), mean area of metaxylem vessels (Meansize [file pone.0319140.s001.zip › Supplementary/S7 Table.xlsx]

## Sheet: Feuil1
Gene ID	Leaf	Crown_root	Lateral_root	Primary_root
Pgl_GLEAN_10000042	103.9	793.817	936.193	779.91
Pgl_GLEAN_10000045	-	66.4367	75.1267	38.3467
Pgl_GLEAN_10000046	-	463.45	131.53	395.22
Pgl_GLEAN_10000048	-	74.98	90.7533	75.18
Pgl_GLEAN_10000052	46.4	-	-	-
Pgl_GLEAN_10000053	-	183.947	491.707	330.337
Pgl_GLEAN_10000054	-	32373.4	22027.3	27021.5
Pgl_GLEAN_10000056	2.5	-	-	-
Pgl_GLEAN_10000058	9.5	162.73	316.797	271.11
Pgl_GLEAN_10000063	5.4	-	-	-
Pgl_GLEAN_10000064	84.4	2203.1	1961.04	2487.82
Pgl_GLEAN_10000065	1.7	197.297	219.477	331.973
Pgl_GLEAN_10000068	2.6	-	-	-
Pgl_GLEAN_10000071	65.5	-	-	-
Pgl_GLEAN_10000073	-	12.5333	10.82	9.06
Pgl_GLEAN_10000074	154.7	-	-	-
Pgl_GLEAN_10000075	-	92.2533	140.647	97.63
Pgl_GLEAN_10000077	363.6	1445.17	1560.16	1502.8
Pgl_GLEAN_10000078	4.2	628.88	919.363	727.94
Pgl_GLEAN_10000079	-	1531.37	1430.91	1114.82
Pgl_GLEAN_10000081	433.2	310.94	263.263	299.053
Pgl_GLEAN_10000083	2024.1	-	-	-
Pgl_GLEAN_10000085	64	-	-	-
Pgl_GLEAN_10000086	1145.7	6833.78	9025.85	10379.7
Pgl_GLEAN_10000087	-	139.51	117.423	77.8167
Pgl_GLEAN_10000088	-	30.2167	34.42	11.35
Pgl_GLEAN_10000091	144.7	-	-	-
Pgl_GLEAN_10000094	218.3	548.077	460.7	643.567
Pgl_GLEAN_10000095	143.3	208.26	279.08	352.67
Pgl_GLEAN_10000096	265.2	-	-	-
Pgl_GLEAN_10000099	211.3	-	-	-
Pgl_GLEAN_10000100	116.4	-	-	-
Pgl_GLEAN_10000102	98.3	308.267	172.777	284.89
Pgl_GLEAN_10000103	-	3507.24	2586.85	1459.18
Pgl_GLEAN_10000108	97.5	569.59	544.337	457.263
Pgl_GLEAN_10000111	5.3	-	-	-
Pgl_GLEAN_10000112	280.1	1278.75	1169.37	1214.24
Pgl_GLEAN_10000114	2	-	-	-
Pgl_GLEAN_10000115	313.1	-	-	-
Pgl_GLEAN_10000116	2942.4	28212.7	21835.3	25258
Pgl_GLEAN_10000117	1.2	-	-	-
Pgl_GLEAN_10000120	266.3	1571.13	1654.15	1399.72
Pgl_GLEAN_10000121	11.6	-	-	-
Pgl_GLEAN_10000123	23.9	-	-	-
Pgl_GLEAN_10000124	-	2129.16	1996.89	2349
Pgl_GLEAN_10000125	112.8	1091.47	2118.69	1298.26
Pgl_GLEAN_10000126	15.1	-	-	-
Pgl_GLEAN_10000128	334.2	922.98	742.47	693.087
Pgl_GLEAN_10000129	-	35.0567	52.4833	57.1833
Pgl_GLEAN_10000130	524.1	-	-	-
Pgl_GLEAN_10000134	-	4284.37	2389.94	3169.26
Pgl_GLEAN_10000135	-	45.7133	124.603	79.77
Pgl_GLEAN_10000137	5.1	-	-	-
Pgl_GLEAN_10000138	135.5	-	-	-
Pgl_GLEAN_10000139	81	-	-	-
Pgl_GLEAN_10000140	95.6	-	-	-
Pgl_GLEAN_10000141	164.6	207.157	275.587	282.993
Pgl_GLEAN_10000143	46.1	-	-	-
Pgl_GLEAN_10000144	27.8	-	-	-
Pgl_GLEAN_10000146	10.3	92.3567	98.7733	85.72
Pgl_GLEAN_10000147	-	210.997	248.61	246.567
Pgl_GLEAN_10000148	-	480.933	581.893	550.76
Pgl_GLEAN_10000149	2.4	-	-	-
Pgl_GLEAN_10000155	56.3	1263.69	1058.68	921.14
Pgl_GLEAN_10000159	59.7	-	-	-
Pgl_GLEAN_10000164	5.8	-	-	-
Pgl_GLEAN_10000167	243.3	1048.34	1078.72	963.58
Pgl_GLEAN_10000172	5.5	-	-	-
Pgl_GLEAN_10000174	16.5	51.0833	71.3767	90.6933
Pgl_GLEAN_10000176	25.4	707.97	549.667	404.48
Pgl_GLEAN_10000177	374	3471	2912.6	3143.32
Pgl_GLEAN_10000178	3.1	-	-	-
Pgl_GLEAN_10000181	2268.1	6567.98	8222.81	5810.8
Pgl_GLEAN_10000183	65.7	-	-	-
Pgl_GLEAN_10000184	2.2	-	-	-
Pgl_GLEAN_10000188	15.8	-	-	-
Pgl_GLEAN_10000189	5.4	-	-	-
Pgl_GLEAN_10000192	-	519.16	593.407	629.7
Pgl_GLEAN_10000196	-	890.743	913.147	1554.99
Pgl_GLEAN_10000197	317.4	1198.52	1164.75	1197.41
Pgl_GLEAN_10000198	0.3	-	-	-
Pgl_GLEAN_10000199	181.4	-	-	-
Pgl_GLEAN_10000200	395.2	34.82	38.7033	30.1833
Pgl_GLEAN_10000203	14.3	-	-	-
Pgl_GLEAN_10000207	113.4	-	-	-
Pgl_GLEAN_10000210	50.8	-	-	-
Pgl_GLEAN_10000213	2.8	-	-	-
Pgl_GLEAN_10000214	184	2576.11	1607.06	2039.25
Pgl_GLEAN_10000215	34.1	2361.42	3226.99	2705.48
Pgl_GLEAN_10000216	4.1	-	-	-
Pgl_GLEAN_10000217	5.2	-	-	-
Pgl_GLEAN_10000218	87.5	-	-	-
Pgl_GLEAN_10000219	4.2	-	-	-
Pgl_GLEAN_10000226	69.2	-	-	-
Pgl_GLEAN_10000227	682.4	5479.1	4549.15	4212.02
Pgl_GLEAN_10000228	17.2	-	-	-
Pgl_GLEAN_10000230	3	-	-	-
Pgl_GLEAN_10000231	-	0	45.54	0
Pgl_GLEAN_10000233	55.1	577.373	316.473	243.077
Pgl_GLEAN_10000235	206.1	4748.35	4491.33	4696.03
Pgl_GLEAN_10000236	21.5	1192.99	2385.9	1411.48
Pgl_GLEAN_10000241	2.5	-	-	-
Pgl_GLEAN_10000245	-	53.5	1626.22	341.83
Pgl_GLEAN_10000249	4.5	-	-	-
Pgl_GLEAN_10000251	1639.5	-	-	-
Pgl_GLEAN_10000252	63.4	-	-	-
Pgl_GLEAN_10000256	318.3	416.533	326.99	352.22
Pgl_GLEAN_10000257	12.1	19.55	27.0667	19.3767
Pgl_GLEAN_10000260	104.6	-	-	-
Pgl_GLEAN_10000262	21.1	-	-	-
Pgl_GLEAN_10000276	17.5	-	-	-
Pgl_GLEAN_10000279	29	-	-	-
Pgl_GLEAN_10000286	91	11162.7	3595.91	6238.85
Pgl_GLEAN_10000287	1367.5	7780.38	6559.97	7000.89
Pgl_GLEAN_10000289	96.5	192.637	87.4933	139.26
Pgl_GLEAN_10000291	329.5	-	-	-
Pgl_GLEAN_10000294	4.9	-	-	-
Pgl_GLEAN_10000295	115.3	-	-	-
Pgl_GLEAN_10000296	213.2	-	-	-
Pgl_GLEAN_10000297	13.1	-	-	-
Pgl_GLEAN_10000298	16.3	-	-	-
Pgl_GLEAN_10000299	288.3	-	-	-
Pgl_GLEAN_10000309	413.7	148.42	41.7433	52.4933
Pgl_GLEAN_10000310	7087.1	55514.5	56640.1	52616.1
Pgl_GLEAN_10000312	3.2	-	-	-
Pgl_GLEAN_10000313	9	106.99	149.053	167.307
Pgl_GLEAN_10000314	261	612.15	608.783	665.023
Pgl_GLEAN_10000315	6.7	-	-	-
Pgl_GLEAN_10000318	57.9	1719.38	886.18	1089.72
Pgl_GLEAN_10000324	-	12.3633	8.99	10.28
Pgl_GLEAN_10000325	-	15.44	24.52	15.31
Pgl_GLEAN_10000326	533.6	1806.4	1403.6	1560.22
Pgl_GLEAN_10000328	-	484.573	530.84	451.723
Pgl_GLEAN_10000331	-	1815.01	1037.27	1411.47
Pgl_GLEAN_10000332	-	61.87	124.55	69.7367
Pgl_GLEAN_10000335	5.3	34.53	46.1767	29.4733
Pgl_GLEAN_10000339	2.5	-	-	-
Pgl_GLEAN_10000340	4	-	-	-
Pgl_GLEAN_10000341	6875.5	107323	49828.4	80881.8
Pgl_GLEAN_10000342	28.3	152.417	173.097	181.943
Pgl_GLEAN_10000343	289.1	3150.73	1375.88	2034.96
Pgl_GLEAN_10000344	634.7	3608.46	4657.41	3995.69
Pgl_GLEAN_10000345	54.8	166.49	181.89	295.647
Pgl_GLEAN_10000346	6.3	254.96	188.977	322.573
Pgl_GLEAN_10000348	4.3	-	-	-
Pgl_GLEAN_10000350	61	69.58	138.493	54.23
Pgl_GLEAN_10000351	16.4	-	-	-
Pgl_GLEAN_10000354	33	201.887	359.013	198.403
Pgl_GLEAN_10000358	65.7	2050.79	3844.68	2924.4
Pgl_GLEAN_10000367	83.7	-	-	-
Pgl_GLEAN_10000369	10.7	-	-	-
Pgl_GLEAN_10000370	3	-	-	-
Pgl_GLEAN_10000376	332	4488.71	4028.18	2616.97
Pgl_GLEAN_10000378	258.7	333.817	435.437	379.907
Pgl_GLEAN_10000379	6.9	187.68	425.97	362.323
Pgl_GLEAN_10000380	850	3827.7	3866.95	3470.45
Pgl_GLEAN_10000381	2.8	9.83667	32.22	63.4333
Pgl_GLEAN_10000382	543.6	2398.66	2634.84	3085.54
Pgl_GLEAN_10000383	299.8	3069.73	1281.57	2515.63
Pgl_GLEAN_10000384	335.1	4446.85	6774.99	3440.16
Pgl_GLEAN_10000385	29.5	4037.47	3781.78	3920.17
Pgl_GLEAN_10000387	13.9	-	-	-
Pgl_GLEAN_10000388	108.8	1114.53	1296.7	1234.86
Pgl_GLEAN_10000389	76.1	143.187	209.803	339.897
Pgl_GLEAN_10000392	6.5	-	-	-
Pgl_GLEAN_10000393	4747.9	-	-	-
Pgl_GLEAN_10000394	36.8	62.6833	222.9	65.54
Pgl_GLEAN_10000395	-	56.39	948.3	312.903
Pgl_GLEAN_10000396	29.1	460.347	322.673	380.697
Pgl_GLEAN_10000398	20.3	-	-	-
Pgl_GLEAN_10000399	-	49.71	709.443	276.313
Pgl_GLEAN_10000401	866.7	3735.96	3637.03	3751.67
Pgl_GLEAN_10000405	601.9	-	-	-
Pgl_GLEAN_10000407	9.4	-	-	-
Pgl_GLEAN_10000408	6.2	-	-	-
Pgl_GLEAN_10000409	5718.9	3232.59	4816.71	3398.65
Pgl_GLEAN_10000410	1165.1	2036.97	2701.88	3056.91
Pgl_GLEAN_10000411	378.9	81.0733	147.123	97.1367
Pgl_GLEAN_10000413	4.8	-	-	-
Pgl_GLEAN_10000416	156.1	23.24	38.7067	24.0933
Pgl_GLEAN_10000418	64.5	142.01	104.89	101.67
Pgl_GLEAN_10000420	163.1	399.81	371.653	465.577
Pgl_GLEAN_10000421	4.9	410.617	501.567	613.313
Pgl_GLEAN_10000424	30.8	554.903	259.333	435.61
Pgl_GLEAN_10000426	11.5	139.21	164.53	157.223
Pgl_GLEAN_10000427	98.6	336.673	383.703	326.097
Pgl_GLEAN_10000428	488.6	376.49	377.003	337.897
Pgl_GLEAN_10000429	1422.1	15660.3	9994.82	9769.68
Pgl_GLEAN_10000430	689.6	116.217	113.003	161.01
Pgl_GLEAN_10000431	239.2	2105.44	2924.76	2605.93
Pgl_GLEAN_10000432	154.2	253.98	270.803	355.713
Pgl_GLEAN_10000433	-	6.25667	67.9367	39.1767
Pgl_GLEAN_10000439	30.2	-	-	-
Pgl_GLEAN_10000440	2.9	-	-	-
Pgl_GLEAN_10000443	34.9	-	-	-
Pgl_GLEAN_10000446	194.6	1072.62	1154.77	1059.48
Pgl_GLEAN_10000447	-	30.9233	41.7467	39.6067
Pgl_GLEAN_10000449	230.4	258.487	233.27	288.183
Pgl_GLEAN_10000450	58	155.143	187.737	148.347
Pgl_GLEAN_10000451	3.7	-	-	-
Pgl_GLEAN_10000452	7.1	-	-	-
Pgl_GLEAN_10000453	67.1	-	-	-
Pgl_GLEAN_10000455	4009.9	-	-	-
Pgl_GLEAN_10000456	10.2	-	-	-
Pgl_GLEAN_10000457	-	4022.67	2096.8	2983.54
Pgl_GLEAN_10000458	55.9	9311.28	11137.9	7469.61
Pgl_GLEAN_10000459	33.2	268.02	586.783	493.203
Pgl_GLEAN_10000460	352.4	1705.66	1456.34	1870.48
Pgl_GLEAN_10000463	1010.2	-	-	-
Pgl_GLEAN_10000465	206.8	-	-	-
Pgl_GLEAN_10000467	137.9	150.803	454.383	214.27
Pgl_GLEAN_10000469	7	-	-	-
Pgl_GLEAN_10000470	131.8	141.07	299.43	162.78
Pgl_GLEAN_10000471	192	183.433	281.097	244.657
Pgl_GLEAN_10000472	213.2	1546.57	835.843	1672.51
Pgl_GLEAN_10000473	534	2292.04	2002.57	2147.39
Pgl_GLEAN_10000475	161	343.447	307.523	394.847
Pgl_GLEAN_10000476	460.2	2885.15	3088.08	2904.43
Pgl_GLEAN_10000477	993.9	3598.28	3443.66	3157.41
Pgl_GLEAN_10000478	322.7	691.933	615.27	798.197
Pgl_GLEAN_10000479	44.7	41.3833	121.413	74.5867
Pgl_GLEAN_10000480	234.1	3955.21	2842.89	2970.96
Pgl_GLEAN_10000482	-	26.2067	37.9567	35.0033
Pgl_GLEAN_10000485	8.5	-	-	-
Pgl_GLEAN_10000486	75.9	18.4867	58.0667	46.1967
Pgl_GLEAN_10000487	31.1	194.99	958.663	366.633
Pgl_GLEAN_10000488	2962.4	28429.7	22472.7	22043.4
Pgl_GLEAN_10000489	4137.2	17366.2	11383.3	13685.9
Pgl_GLEAN_10000490	1154.3	4729.02	4156.47	4594.18
Pgl_GLEAN_10000491	66.7	23.47	46.17	24.6867
Pgl_GLEAN_10000493	384.7	649.437	722.483	833.853
Pgl_GLEAN_10000495	471	3171.54	2958.67	2854.12
Pgl_GLEAN_10000496	-	352.253	108.543	143.347
Pgl_GLEAN_10000497	26.7	67.0833	68.02	80.6667
Pgl_GLEAN_10000498	114.5	596.68	524.427	482.91
Pgl_GLEAN_10000500	4.8	-	-	-
Pgl_GLEAN_10000501	81.8	-	-	-
Pgl_GLEAN_10000508	87.7	51.1367	266.08	133.1
Pgl_GLEAN_10000509	693.3	2208.82	2553.15	2939.19
Pgl_GLEAN_10000510	399.9	1037.35	1625.9	989.13
Pgl_GLEAN_10000511	154.1	-	-	-
Pgl_GLEAN_10000512	57.1	56.6867	30.0067	60.7867
Pgl_GLEAN_10000516	397.7	1588.53	1340.42	1532.71
Pgl_GLEAN_10000517	193.4	973.857	887.09	928.373
Pgl_GLEAN_10000518	49.6	53.2567	105.153	97.7
Pgl_GLEAN_10000519	43.5	1846.74	1592.82	2464.3
Pgl_GLEAN_10000520	32	74.0133	42.3633	89.4033
Pgl_GLEAN_10000521	1031	2596.24	2254.72	1985.55
Pgl_GLEAN_10000522	67.6	26.3	13.91	25.39
Pgl_GLEAN_10000523	12.6	39.6167	31.95	33.25
Pgl_GLEAN_10000525	502.2	1756.16	2075.04	1900.85
Pgl_GLEAN_10000526	3.2	1768.04	3277.24	2045.2
Pgl_GLEAN_10000527	-	551.627	1231.02	637.67
Pgl_GLEAN_10000529	-	6278.57	2915.43	4315.69
Pgl_GLEAN_10000530	3.2	68.36	174.367	104.603
Pgl_GLEAN_10000531	9.4	9.02	26.03	16.78
Pgl_GLEAN_10000532	10.6	203.2	458.77	284.333
Pgl_GLEAN_10000533	1333.7	-	-	-
Pgl_GLEAN_10000534	130.2	-	-	-
Pgl_GLEAN_10000539	-	252.527	938.07	782.633
Pgl_GLEAN_10000540	11.1	-	-	-
Pgl_GLEAN_10000544	352.8	16.8367	14.17	6.34333
Pgl_GLEAN_10000545	147	919.703	677.123	581.233
Pgl_GLEAN_10000546	1.8	-	-	-
Pgl_GLEAN_10000548	703.6	7059.67	5984.21	8348.54
Pgl_GLEAN_10000549	84.2	49.2133	62.4167	45.8433
Pgl_GLEAN_10000550	27.5	19.4467	13.6333	53.1267
Pgl_GLEAN_10000551	33.5	149.75	140.607	156.413
Pgl_GLEAN_10000552	406.9	1366.55	1180.57	1200.44
Pgl_GLEAN_10000553	4.7	-	-	-
Pgl_GLEAN_10000556	5	-	-	-
Pgl_GLEAN_10000558	-	35.5133	45.89	22.8933
Pgl_GLEAN_10000564	3.1	62.71	0	58.23
Pgl_GLEAN_10000565	280.4	299.02	160.443	157.187
Pgl_GLEAN_10000570	1259	1444.77	2334.26	2578.48
Pgl_GLEAN_10000571	2621.7	12366.6	9664.75	11512.3
Pgl_GLEAN_10000572	5.6	-	-	-
Pgl_GLEAN_10000573	192.5	1922.62	1300.85	2147.35
Pgl_GLEAN_10000574	12.1	60.1867	60.4833	61.55
Pgl_GLEAN_10000575	22.9	44.2667	51.7933	66.5133
Pgl_GLEAN_10000576	356.6	2851.65	1537.09	1812.34
Pgl_GLEAN_10000577	15.9	999.727	31.8767	82.3667
Pgl_GLEAN_10000578	261.8	584.413	774.587	861.353
Pgl_GLEAN_10000579	11.7	11.5767	4.69333	28.34
Pgl_GLEAN_10000584	-	51.82	11.21	44.8167
Pgl_GLEAN_10000585	15.4	79.3767	150.457	106.487
Pgl_GLEAN_10000590	1038.4	3817.11	3147.49	3378.13
Pgl_GLEAN_10000593	356	1158.51	1030.17	1134.77
Pgl_GLEAN_10000594	33.5	195.163	274.613	231.183
Pgl_GLEAN_10000595	362.9	5773.9	4819.19	6275.61
Pgl_GLEAN_10000596	260.9	17.4167	19.7833	7.03333
Pgl_GLEAN_10000597	0.3	-	-	-
Pgl_GLEAN_10000599	37.3	176.907	202.127	247.297
Pgl_GLEAN_10000603	70.3	201.187	95.01	94.1433
Pgl_GLEAN_10000604	22.6	-	-	-
Pgl_GLEAN_10000605	130.8	-	-	-
Pgl_GLEAN_10000606	3976.7	-	-	-
Pgl_GLEAN_10000608	518.5	-	-	-
Pgl_GLEAN_10000609	164.6	-	-	-
Pgl_GLEAN_10000610	0.5	-	-	-
Pgl_GLEAN_10000612	2.5	10.7133	11.9433	36.0833
Pgl_GLEAN_10000613	1269.1	839.933	17104.8	1902.4
Pgl_GLEAN_10000620	2.1	-	-	-
Pgl_GLEAN_10000622	1.1	-	-	-
Pgl_GLEAN_10000624	303.5	662.753	991.137	942.133
Pgl_GLEAN_10000625	446.7	1287.43	1404.48	1341.3
Pgl_GLEAN_10000626	66.1	362.047	545.263	409.287
Pgl_GLEAN_10000627	38	228.537	258.647	284.683
Pgl_GLEAN_10000628	546.3	1071.6	1780.05	1388.29
Pgl_GLEAN_10000629	145.6	91.6033	215.957	185.383
Pgl_GLEAN_10000630	8.1	209.167	209.393	224.74
Pgl_GLEAN_10000631	-	191272	64771	89789.2
Pgl_GLEAN_10000633	2472.4	6197.42	6444.84	7345.31
Pgl_GLEAN_10000634	480.7	1358.48	1477.03	1368.06
Pgl_GLEAN_10000635	15	126.97	105.027	110.79
Pgl_GLEAN_10000636	288.3	1907.72	1846.06	1520.72
Pgl_GLEAN_10000641	83.8	466.407	351.42	514.187
Pgl_GLEAN_10000642	357.6	4145.58	4214.68	3989.01
Pgl_GLEAN_10000643	110.2	75.7767	692.52	155.05
Pgl_GLEAN_10000645	588.9	-	-	-
Pgl_GLEAN_10000646	29.8	76.7533	954.47	133.38
Pgl_GLEAN_10000648	1854	14904.4	17042.8	12968
Pgl_GLEAN_10000649	1355.2	1823.6	1972.56	2623.11
Pgl_GLEAN_10000653	217.4	-	-	-
Pgl_GLEAN_10000658	8	-	-	-
Pgl_GLEAN_10000659	5.8	-	-	-
Pgl_GLEAN_10000661	2024.3	12686.5	9113.45	10747.2
Pgl_GLEAN_10000663	8.1	-	-	-
Pgl_GLEAN_10000666	37	465.913	1035.18	583.74
Pgl_GLEAN_10000667	25	233.833	243.43	234.963
Pgl_GLEAN_10000669	2.8	-	-	-
Pgl_GLEAN_10000670	108.9	148.363	65.43	82.0133
Pgl_GLEAN_10000673	54.5	-	-	-
Pgl_GLEAN_10000674	21.6	-	-	-
Pgl_GLEAN_10000677	19.7	17.04	10.5933	29.1067
Pgl_GLEAN_10000682	107.6	-	-	-
Pgl_GLEAN_10000683	6.6	-	-	-
Pgl_GLEAN_10000687	46.1	44.11	39.17	45.0067
Pgl_GLEAN_10000688	37.1	329.87	294.977	322.707
Pgl_GLEAN_10000689	206	1165.61	1324.2	909.01
Pgl_GLEAN_10000691	114.8	554.43	600.14	627.503
Pgl_GLEAN_10000692	-	130.537	382.83	178.177
Pgl_GLEAN_10000695	-	14.69	21.72	29.1333
Pgl_GLEAN_10000702	209.1	602.257	609.287	699.647
Pgl_GLEAN_10000704	864.1	-	-	-
Pgl_GLEAN_10000706	53	289.293	338.327	302.687
Pgl_GLEAN_10000707	355.5	2659.49	2825.27	2642.41
Pgl_GLEAN_10000708	-	40.7433	65.4433	77.0167
Pgl_GLEAN_10000709	375.8	1068.48	1787.28	1261.67
Pgl_GLEAN_10000710	79.2	366.797	629.557	591.673
Pgl_GLEAN_10000711	1038	1692.66	1784.74	2155.61
Pgl_GLEAN_10000712	99.4	297.343	261.477	266.56
Pgl_GLEAN_10000714	67.1	-	-	-
Pgl_GLEAN_10000715	3.9	-	-	-
Pgl_GLEAN_10000716	5	-	-	-
Pgl_GLEAN_10000718	29.8	-	-	-
Pgl_GLEAN_10000720	47.8	341.537	396.943	302.893
Pgl_GLEAN_10000722	73.6	650.38	709.96	721.14
Pgl_GLEAN_10000728	305.1	28.8	436.703	223.76
Pgl_GLEAN_10000729	100.3	71.0433	74.21	72.5333
Pgl_GLEAN_10000730	109	1987.01	1691.5	1201.93
Pgl_GLEAN_10000731	133.6	369.367	364.793	370.47
Pgl_GLEAN_10000732	215.3	15043.3	9495.38	13230
Pgl_GLEAN_10000733	-	25.4467	39.0633	40.5367
Pgl_GLEAN_10000734	56.9	57.4867	34.6467	56.2333
Pgl_GLEAN_10000735	10	166.687	37.86	41.0367
Pgl_GLEAN_10000736	676.9	2014.84	1519.21	2227.41
Pgl_GLEAN_10000738	241.2	653.833	985.637	790.213
Pgl_GLEAN_10000741	2109.4	21.82	9.13333	2.36333
Pgl_GLEAN_10000742	64.5	-	-	-
Pgl_GLEAN_10000743	147.5	1579.35	1519.28	1096.52
Pgl_GLEAN_10000744	25.1	78.4067	132.757	155.473
Pgl_GLEAN_10000746	39.1	-	-	-
Pgl_GLEAN_10000747	90	-	-	-
Pgl_GLEAN_10000749	509.2	1749.93	1670.25	1766.03
Pgl_GLEAN_10000750	386.2	2292.66	1930.54	2016.12
Pgl_GLEAN_10000751	-	43.9167	33.73	41.9033
Pgl_GLEAN_10000752	2720.1	7722.17	5723.62	7143.78
Pgl_GLEAN_10000753	463.8	1558.06	1832.63	1568.38
Pgl_GLEAN_10000754	164.2	-	-	-
Pgl_GLEAN_10000756	967.9	1260.86	1045.25	1110.76
Pgl_GLEAN_10000757	2.4	1047.51	327.643	420.843
Pgl_GLEAN_10000758	111.6	238.95	283.47	225.327
Pgl_GLEAN_10000759	258.3	36333.6	22898.6	21254.4
Pgl_GLEAN_10000760	742.7	2282.49	2617.35	2531.05
Pgl_GLEAN_10000761	582.2	1588.09	1347.64	1241.47
Pgl_GLEAN_10000765	170.4	-	-	-
Pgl_GLEAN_10000767	3050.2	-	-	-
Pgl_GLEAN_10000770	13.5	-	-	-
Pgl_GLEAN_10000771	320.5	2390.76	2124.05	2310.95
Pgl_GLEAN_10000776	7.9	1468.67	2044.61	1761.56
Pgl_GLEAN_10000779	-	74.81	4.93667	33.7433
Pgl_GLEAN_10000780	393.8	18.9433	174.003	56.31
Pgl_GLEAN_10000781	-	71.9867	213.047	168.523
Pgl_GLEAN_10000783	179.6	612.743	583.46	536.7
Pgl_GLEAN_10000784	2152.8	9490.72	4888.86	8317.19
Pgl_GLEAN_10000785	174.1	501.763	364.887	424.723
Pgl_GLEAN_10000786	459.4	1519.07	1345.87	1370.76
Pgl_GLEAN_10000788	3.2	-	-	-
Pgl_GLEAN_10000789	9.4	-	-	-
Pgl_GLEAN_10000790	9.7	378.057	609.287	187.5
Pgl_GLEAN_10000792	432.7	-	-	-
Pgl_GLEAN_10000795	1803.8	3405.57	3634.35	4077
Pgl_GLEAN_10000796	2.1	-	-	-
Pgl_GLEAN_10000798	4.6	-	-	-
Pgl_GLEAN_10000799	10.2	-	-	-
Pgl_GLEAN_10000800	2.3	-	-	-
Pgl_GLEAN_10000801	3.7	-	-	-
Pgl_GLEAN_10000802	44.2	82.8133	69.97	86.5733
Pgl_GLEAN_10000803	292.7	0	63.8833	0
Pgl_GLEAN_10000804	-	21.02	17.6033	21.35
Pgl_GLEAN_10000805	644.1	-	-	-
Pgl_GLEAN_10000806	9	-	-	-
Pgl_GLEAN_10000808	16.7	186.567	134.8	308.07
Pgl_GLEAN_10000809	23.5	171.177	1758.08	651
Pgl_GLEAN_10000810	27	-	-	-
Pgl_GLEAN_10000812	16.8	156.03	870.997	257.2
Pgl_GLEAN_10000816	352	1744.79	1947.65	1635.09
Pgl_GLEAN_10000817	1259.5	2362.1	1914.13	2331.43
Pgl_GLEAN_10000818	324.5	1446.91	1666.24	1805.72
Pgl_GLEAN_10000819	1078.4	6179.58	10192	5861.28
Pgl_GLEAN_10000820	908.6	7800.71	3968.42	4928.1
Pgl_GLEAN_10000821	1729.1	14547.3	10335.6	10824.3
Pgl_GLEAN_10000824	3.6	-	-	-
Pgl_GLEAN_10000828	160.9	44.0433	130.067	76.42
Pgl_GLEAN_10000832	479.7	910.11	945.867	673.623
Pgl_GLEAN_10000833	640.7	1765.57	2989.87	2062.67
Pgl_GLEAN_10000834	2654.1	18492.6	8224.68	12117.2
Pgl_GLEAN_10000835	16.9	149.16	325.677	202.62
Pgl_GLEAN_10000836	9.3	265.26	645.977	515.257
Pgl_GLEAN_10000837	28.4	239.693	411.817	362.28
Pgl_GLEAN_10000838	513.4	2530.88	2800.32	2105.15
Pgl_GLEAN_10000839	1638.9	7967.42	8499.22	10140.4
Pgl_GLEAN_10000840	279.8	18.2933	55.2467	27.8
Pgl_GLEAN_10000841	294.7	1815.29	1601.12	1604.75
Pgl_GLEAN_10000843	228.8	508.93	663.837	649.183
Pgl_GLEAN_10000844	8.6	-	-	-
Pgl_GLEAN_10000846	-	0	24.6067	4.55667
Pgl_GLEAN_10000858	100.6	163	145.367	155.693
Pgl_GLEAN_10000859	162.2	404.2	694.54	541.417
Pgl_GLEAN_10000860	137.4	153.993	109.7	123.243
Pgl_GLEAN_10000861	3.6	-	-	-
Pgl_GLEAN_10000864	478.5	4231.96	2567.15	2753.58
Pgl_GLEAN_10000865	378.9	1755.94	1439.04	1386.29
Pgl_GLEAN_10000866	676.4	1521.51	1666.3	1957.67
Pgl_GLEAN_10000872	303.3	3433.57	2632.33	2806.36
Pgl_GLEAN_10000873	299.7	952.563	1353.52	1157.88
Pgl_GLEAN_10000874	3.2	1485.74	4571.42	1703.55
Pgl_GLEAN_10000878	238	1009.01	2193.82	1252.3
Pgl_GLEAN_10000879	236	1645.41	1432.77	1439.85
Pgl_GLEAN_10000880	122.9	12.9833	30.42	3.1
Pgl_GLEAN_10000881	6.9	-	-	-
Pgl_GLEAN_10000885	310.9	760.153	936.22	978.623
Pgl_GLEAN_10000886	399.9	1285.47	1398.1	1414.76
Pgl_GLEAN_10000887	288.9	1122.01	937.19	1133.74
Pgl_GLEAN_10000888	-	13.4933	9.98	12.6667
Pgl_GLEAN_10000889	-	26.7567	116.06	84.64
Pgl_GLEAN_10000891	621.4	756.977	1030	1090.77
Pgl_GLEAN_10000892	-	19.25	16.04	29.2967
Pgl_GLEAN_10000893	12.5	-	-	-
Pgl_GLEAN_10000894	776.7	1842.41	2409.13	2574.91
Pgl_GLEAN_10000895	33.8	384.033	259.277	301.36
Pgl_GLEAN_10000896	1259.9	9793.75	8669.67	9930.1
Pgl_GLEAN_10000898	37.4	728.15	902.253	712.713
Pgl_GLEAN_10000899	833.5	3177.15	2731.49	2728.6
Pgl_GLEAN_10000900	612.9	867.13	1078.11	969.8
Pgl_GLEAN_10000902	6.7	98.0667	134.127	88.85
Pgl_GLEAN_10000903	221.9	1958.66	1995.6	1670.55
Pgl_GLEAN_10000908	3.5	1972.2	1437.77	1698.25
Pgl_GLEAN_10000910	363.7	1700	1828.11	1723.67
Pgl_GLEAN_10000911	-	1.08	53.27	11.6633
Pgl_GLEAN_10000913	71.6	15.5767	37.17	14.2967
Pgl_GLEAN_10000916	62.3	543.207	382.673	518.327
Pgl_GLEAN_10000917	335.4	6047.8	5051.74	6088.38
Pgl_GLEAN_10000924	200.4	841.047	1008.84	873.343
Pgl_GLEAN_10000925	53.9	477.533	1424.67	554.7
Pgl_GLEAN_10000926	199.8	296.783	531.673	340.953
Pgl_GLEAN_10000927	18.1	21	10.1167	0
Pgl_GLEAN_10000928	17.5	-	-	-
Pgl_GLEAN_10000931	4742.6	53764	40511.9	38365.8
Pgl_GLEAN_10000934	107.3	-	-	-
Pgl_GLEAN_10000935	446.7	1490.57	1679.45	1265.28
Pgl_GLEAN_10000936	521.8	1882.88	1726.19	1498.61
Pgl_GLEAN_10000937	1155.9	14355.4	9549.56	10382.9
Pgl_GLEAN_10000938	647.7	1952.67	1481.56	1641.34
Pgl_GLEAN_10000945	38.8	652.743	715.26	543.227
Pgl_GLEAN_10000946	145.2	241.85	314.28	290.243
Pgl_GLEAN_10000947	49	200.573	394.377	322.633
Pgl_GLEAN_10000948	3497.7	7774.19	9164.04	8616.64
Pgl_GLEAN_10000949	131.6	190.897	172.567	183.72
Pgl_GLEAN_10000951	105.5	120.977	257.423	174.863
Pgl_GLEAN_10000952	412	1704.9	1076.54	1227.83
Pgl_GLEAN_10000953	35.4	-	-	-
Pgl_GLEAN_10000954	42	303.49	288.663	258.777
Pgl_GLEAN_10000956	6.2	220.333	256.067	131.677
Pgl_GLEAN_10000957	439.3	2243.32	2281.49	1911.28
Pgl_GLEAN_10000958	-	196.94	350.96	319.963
Pgl_GLEAN_10000961	21.7	-	-	-
Pgl_GLEAN_10000966	301.5	659.903	973.153	657.413
Pgl_GLEAN_10000967	966.3	2737.53	3326.19	3825.53
Pgl_GLEAN_10000969	3.2	-	-	-
Pgl_GLEAN_10000973	276.9	-	-	-
Pgl_GLEAN_10000977	503.4	1379.26	1522.24	1404.49
Pgl_GLEAN_10000978	22.4	733.25	664.277	724.253
Pgl_GLEAN_10000979	-	41.41	107.143	75.9833
Pgl_GLEAN_10000980	27.9	-	-	-
Pgl_GLEAN_10000984	86.8	-	-	-
Pgl_GLEAN_10000985	33.7	-	-	-
Pgl_GLEAN_10000986	589.3	1216.6	1138.81	1274.58
Pgl_GLEAN_10000987	20.8	488.557	200.357	212.16
Pgl_GLEAN_10000988	265.5	1721.36	1672.19	2037.69
Pgl_GLEAN_10000989	306.3	185.29	173.58	242.547
Pgl_GLEAN_10000990	287	1272.82	864.653	1022.48
Pgl_GLEAN_10000992	382.3	7009	23438.6	10913.7
Pgl_GLEAN_10000993	188.7	959.07	919.607	882.46
Pgl_GLEAN_10000994	3047.5	13119	11593.5	10339.9
Pgl_GLEAN_10000996	163.5	156.747	131.557	210.733
Pgl_GLEAN_10000998	14.5	267.427	158.603	183.563
Pgl_GLEAN_10000999	16.8	1179.93	830.383	798.737
Pgl_GLEAN_10001000	8.7	268.94	445.08	537.93
Pgl_GLEAN_10001002	1262	10021	5533.55	6224.85
Pgl_GLEAN_10001004	436.1	2113.29	1494.44	1984.06
Pgl_GLEAN_10001005	539.5	2604.82	2784	2395.14
Pgl_GLEAN_10001006	204.5	1879.64	1130.68	1480.25
Pgl_GLEAN_10001007	1352.6	3081.41	3077.85	2560.24
Pgl_GLEAN_10001011	-	66.3433	21.29	31.3333
Pgl_GLEAN_10001012	141.3	300.573	323.71	304.037
Pgl_GLEAN_10001013	5.5	1090.67	909.23	945.707
Pgl_GLEAN_10001014	988.1	3208.19	2916.99	3205.6
Pgl_GLEAN_10001015	3817.1	15495.9	13546.8	16099.2
Pgl_GLEAN_10001016	128.5	551.237	952.077	425.107
Pgl_GLEAN_10001017	8.9	121.373	510.29	129.943
Pgl_GLEAN_10001018	26.6	118.87	629.46	177.403
Pgl_GLEAN_10001019	99.9	1431.57	1407.55	1406.87
Pgl_GLEAN_10001020	679.8	689.533	885.583	717.063
Pgl_GLEAN_10001021	21.4	40.4	105.293	87.1133
Pgl_GLEAN_10001022	4.7	53.49	47.6567	62.3467
Pgl_GLEAN_10001023	25.7	61.71	33.6233	48.6367
Pgl_GLEAN_10001024	5	75	14.29	26.9867
Pgl_GLEAN_10001026	65.2	24.8867	29.0133	29.6167
Pgl_GLEAN_10001028	8.2	338.303	346.077	253.567
Pgl_GLEAN_10001029	25.2	-	-	-
Pgl_GLEAN_10001031	-	19.56	20.18	16.5833
Pgl_GLEAN_10001032	40.1	-	-	-
Pgl_GLEAN_10001033	1266.6	-	-	-
Pgl_GLEAN_10001034	626.8	-	-	-
Pgl_GLEAN_10001039	302.2	2355.64	1163.45	1994.26
Pgl_GLEAN_10001041	1768.1	3311.06	4186.77	4172.71
Pgl_GLEAN_10001042	646.8	5652.69	3771.74	4624.93
Pgl_GLEAN_10001043	459.9	16362.6	18429.4	18177.9
Pgl_GLEAN_10001044	529.3	3160.78	2948.72	3120.3
Pgl_GLEAN_10001045	60.6	-	-	-
Pgl_GLEAN_10001046	5.1	9.01667	9.05667	13.5733
Pgl_GLEAN_10001047	199.3	1689.94	1908.52	1615.56
Pgl_GLEAN_10001048	184.2	-	-	-
Pgl_GLEAN_10001049	11.2	-	-	-
Pgl_GLEAN_10001050	18.5	-	-	-
Pgl_GLEAN_10001052	4.5	-	-	-
Pgl_GLEAN_10001056	-	0	31.9967	13.1867
Pgl_GLEAN_10001057	313.9	461.967	711.38	545.85
Pgl_GLEAN_10001058	11	65.0467	53.14	55.28
Pgl_GLEAN_10001059	164	80.73	158.28	114.457
Pgl_GLEAN_10001060	39.8	189.503	176.51	160.023
Pgl_GLEAN_10001061	288.9	498.407	614.513	521.447
Pgl_GLEAN_10001062	7.3	-	-	-
Pgl_GLEAN_10001068	319.7	-	-	-
Pgl_GLEAN_10001072	37.9	-	-	-
Pgl_GLEAN_10001074	1.2	-	-	-
Pgl_GLEAN_10001075	232.8	456.307	581.213	646.027
Pgl_GLEAN_10001076	219.9	881.15	908.72	975.467
Pgl_GLEAN_10001080	15.2	-	-	-
Pgl_GLEAN_10001082	429.1	2795.94	1837.48	2457.25
Pgl_GLEAN_10001083	14.4	18.8133	13.8567	15.2133
Pgl_GLEAN_10001084	458.8	2375.69	2202.32	2109.31
Pgl_GLEAN_10001085	352.7	828.843	705.327	1039.8
Pgl_GLEAN_10001086	-	4079.32	4393.86	3102.53
Pgl_GLEAN_10001088	12.5	-	-	-
Pgl_GLEAN_10001089	371.4	658.39	1662.73	847.153
Pgl_GLEAN_10001090	4.6	-	-	-
Pgl_GLEAN_10001091	24.7	-	-	-
Pgl_GLEAN_10001092	94	-	-	-
Pgl_GLEAN_10001094	7148.6	14038.7	15800.7	21780.4
Pgl_GLEAN_10001095	135.8	760.147	724.68	848.087
Pgl_GLEAN_10001102	9.2	-	-	-
Pgl_GLEAN_10001103	43.5	-	-	-
Pgl_GLEAN_10001104	117.7	301.347	397.987	481.08
Pgl_GLEAN_10001105	5	-	-	-
Pgl_GLEAN_10001106	16.9	-	-	-
Pgl_GLEAN_10001107	203.7	-	-	-
Pgl_GLEAN_10001108	443	-	-	-
Pgl_GLEAN_10001109	324.9	-	-	-
Pgl_GLEAN_10001110	17.2	-	-	-
Pgl_GLEAN_10001111	5	-	-	-
Pgl_GLEAN_10001112	187.2	-	-	-
Pgl_GLEAN_10001114	223	-	-	-
Pgl_GLEAN_10001115	244.5	-	-	-
Pgl_GLEAN_10001116	387.2	-	-	-
Pgl_GLEAN_10001120	183.5	-	-	-
Pgl_GLEAN_10001125	7.6	-	-	-
Pgl_GLEAN_10001127	12.1	-	-	-
Pgl_GLEAN_10001128	13.6	34.7667	46.1067	32.0867
Pgl_GLEAN_10001129	98.6	-	-	-
Pgl_GLEAN_10001130	1252.8	4586.09	5102.94	4781.16
Pgl_GLEAN_10001133	280	-	-	-
Pgl_GLEAN_10001134	57.1	-	-	-
Pgl_GLEAN_10001138	9	-	-	-
Pgl_GLEAN_10001140	25.5	20.1567	137.82	75.0767
Pgl_GLEAN_10001141	165.7	322.457	141.703	267.647
Pgl_GLEAN_10001142	0.2	-	-	-
Pgl_GLEAN_10001145	556.6	108.46	92.9167	236.607
Pgl_GLEAN_10001146	66.6	423.607	558.95	426.687
Pgl_GLEAN_10001147	6.6	-	-	-
Pgl_GLEAN_10001149	60.2	1608.18	2189.37	1988.02
Pgl_GLEAN_10001151	1171.6	7942.91	4077.76	6161.25
Pgl_GLEAN_10001153	33.9	-	-	-
Pgl_GLEAN_10001154	7.8	-	-	-
Pgl_GLEAN_10001155	39.7	-	-	-
Pgl_GLEAN_10001156	890.2	6902.22	5777.55	7660.41
Pgl_GLEAN_10001157	25	55.2767	68.0767	72.6067
Pgl_GLEAN_10001158	85.3	727.287	639.827	770.78
Pgl_GLEAN_10001159	-	18.9	8.48333	47.9567
Pgl_GLEAN_10001160	271.1	-	-	-
Pgl_GLEAN_10001161	104.5	-	-	-
Pgl_GLEAN_10001162	126.5	756.913	448.017	781.983
Pgl_GLEAN_10001163	211	77.57	51.6767	159.917
Pgl_GLEAN_10001164	326.9	1362.05	1222.95	1289.9
Pgl_GLEAN_10001165	1060.8	56572	17556.9	25118.3
Pgl_GLEAN_10001167	32.3	134.033	198.437	135.133
Pgl_GLEAN_10001170	54.5	1224.68	356.023	689.687
Pgl_GLEAN_10001171	117	36.74	42.49	24.6967
Pgl_GLEAN_10001172	13.5	571.943	1424.67	790.857
Pgl_GLEAN_10001174	20	635.82	1110.73	810.337
Pgl_GLEAN_10001175	62723.5	857.79	403.29	768.077
Pgl_GLEAN_10001176	316.1	865.64	817.78	811.803
Pgl_GLEAN_10001177	0.7	-	-	-
Pgl_GLEAN_10001179	146.8	-	-	-
Pgl_GLEAN_10001180	702.2	2438.46	1994.36	3422.43
Pgl_GLEAN_10001181	55	16.4167	27.4767	19.3433
Pgl_GLEAN_10001184	1577.9	-	-	-
Pgl_GLEAN_10001185	257.2	1790.8	1524.04	1512.55
Pgl_GLEAN_10001186	395.8	2303.34	1427.61	1390.52
Pgl_GLEAN_10001187	339.2	750.877	1121.89	839.463
Pgl_GLEAN_10001188	676.8	3166.16	4452	2698.83
Pgl_GLEAN_10001189	2496.7	457.61	120.557	92.0433
Pgl_GLEAN_10001191	9.5	86.4067	225.843	0
Pgl_GLEAN_10001193	3.2	-	-	-
Pgl_GLEAN_10001194	748.5	2281.36	2317.88	2963.68
Pgl_GLEAN_10001196	2.3	-	-	-
Pgl_GLEAN_10001198	3.6	5297.56	4732.52	5678.48
Pgl_GLEAN_10001199	-	13.3967	5.53667	23.88
Pgl_GLEAN_10001201	17	82.5067	134.897	120.76
Pgl_GLEAN_10001202	4.9	-	-	-
Pgl_GLEAN_10001203	152.5	1102.28	2194.83	1095.72
Pgl_GLEAN_10001205	5	-	-	-
Pgl_GLEAN_10001206	544.9	-	-	-
Pgl_GLEAN_10001207	509.1	-	-	-
Pgl_GLEAN_10001208	656.1	-	-	-
Pgl_GLEAN_10001209	177.2	-	-	-
Pgl_GLEAN_10001212	77.2	134.14	139.443	135.713
Pgl_GLEAN_10001213	156.1	414.147	403.963	538.567
Pgl_GLEAN_10001215	490.7	1369.37	1724.16	1353.06
Pgl_GLEAN_10001216	33.5	-	-	-
Pgl_GLEAN_10001221	129.9	106.763	112.267	53.7467
Pgl_GLEAN_10001224	265.6	604.433	758.203	669.78
Pgl_GLEAN_10001225	111.6	123.933	161.017	251.24
Pgl_GLEAN_10001226	602.1	472.64	449.453	347.59
Pgl_GLEAN_10001227	282.9	310.547	421.593	293.337
Pgl_GLEAN_10001229	40.2	2489.7	2861.18	2852.77
Pgl_GLEAN_10001230	4455.6	-	-	-
Pgl_GLEAN_10001232	2718.4	-	-	-
Pgl_GLEAN_10001233	74693.2	23.2733	32.8333	42.3533
Pgl_GLEAN_10001234	4431.5	10	11.6433	25.6033
Pgl_GLEAN_10001235	248.1	1146.79	1442.73	1007.46
Pgl_GLEAN_10001237	74.8	-	-	-
Pgl_GLEAN_10001238	96.3	2850.41	1216.91	2280.84
Pgl_GLEAN_10001239	673.8	2624.19	2481.02	2899.95
Pgl_GLEAN_10001240	397.1	1507.32	1232.67	1419.2
Pgl_GLEAN_10001241	1820.1	2549.01	3992.44	2828.14
Pgl_GLEAN_10001243	213.7	1233.45	2991.44	1624.16
Pgl_GLEAN_10001246	39.4	-	-	-
Pgl_GLEAN_10001248	11.9	81.7933	41.1533	66.28
Pgl_GLEAN_10001249	160.8	157.247	175.893	150.85
Pgl_GLEAN_10001255	1.4	-	-	-
Pgl_GLEAN_10001256	5.3	-	-	-
Pgl_GLEAN_10001257	4188	-	-	-
Pgl_GLEAN_10001258	83.1	-	-	-
Pgl_GLEAN_10001259	1208.8	-	-	-
Pgl_GLEAN_10001260	3	-	-	-
Pgl_GLEAN_10001264	33.1	578.78	421.943	432.643
Pgl_GLEAN_10001271	3.4	-	-	-
Pgl_GLEAN_10001272	25	-	-	-
Pgl_GLEAN_10001275	718.4	4561.29	3912.71	4088.06
Pgl_GLEAN_10001278	59.9	246.827	261.18	181.423
Pgl_GLEAN_10001280	75.3	133.983	224.04	75.2467
Pgl_GLEAN_10001283	16.6	-	-	-
Pgl_GLEAN_10001289	-	388.707	39.59	140.553
Pgl_GLEAN_10001290	4.1	3227.34	260.95	1065.92
Pgl_GLEAN_10001292	775.1	2132.25	1942.29	2190.68
Pgl_GLEAN_10001294	961.7	413.163	357.893	400.037
Pgl_GLEAN_10001295	-	48.0633	43.0833	37.78
Pgl_GLEAN_10001296	108.4	5639.45	2474.01	4067.68
Pgl_GLEAN_10001297	-	277.147	606.49	319.85
Pgl_GLEAN_10001298	784.2	2231.19	1309.29	1780.44
Pgl_GLEAN_10001300	1555	-	-	-
Pgl_GLEAN_10001302	1371.6	979.21	737.683	626.77
Pgl_GLEAN_10001303	33.8	-	-	-
Pgl_GLEAN_10001304	1562.6	-	-	-
Pgl_GLEAN_10001305	423.5	-	-	-
Pgl_GLEAN_10001306	3.1	-	-	-
Pgl_GLEAN_10001307	373.8	-	-	-
Pgl_GLEAN_10001309	11.8	1540.95	903.297	1478.48
Pgl_GLEAN_10001310	28.3	689.527	740.287	490.303
Pgl_GLEAN_10001311	-	20.6267	19.6433	29.0033
Pgl_GLEAN_10001315	7	22.9033	6.18	21.8367
Pgl_GLEAN_10001317	4.3	-	-	-
Pgl_GLEAN_10001319	-	145.74	111.03	112.723
Pgl_GLEAN_10001321	371.4	2112.77	1351.7	1557.75
Pgl_GLEAN_10001323	142.8	1490.32	1255.55	1355.19
Pgl_GLEAN_10001324	143.4	638.47	651.433	577.517
Pgl_GLEAN_10001326	-	6091.65	922.973	3380.34
Pgl_GLEAN_10001328	1340.1	14718.4	7336.44	10191.2
Pgl_GLEAN_10001333	6.9	-	-	-
Pgl_GLEAN_10001334	60.4	107.573	186.997	143.823
Pgl_GLEAN_10001335	842.4	3674.47	3192.46	2980.09
Pgl_GLEAN_10001337	1001.6	9380.53	9406.11	8747.14
Pgl_GLEAN_10001338	11.6	4.25	14.0533	22.38
Pgl_GLEAN_10001339	13.2	110.727	166.287	114.42
Pgl_GLEAN_10001345	7.6	857.04	1068.17	803.96
Pgl_GLEAN_10001347	789.3	1678.88	1789.5	1735.15
Pgl_GLEAN_10001348	8.3	-	-	-
Pgl_GLEAN_10001349	-	162.3	1582.72	692.247
Pgl_GLEAN_10001350	52.4	405.5	835.713	326.893
Pgl_GLEAN_10001351	8.5	158.63	294.417	137.64
Pgl_GLEAN_10001352	848.1	1757.13	2153.54	1883.53
Pgl_GLEAN_10001353	111.1	4130.32	5656.81	4051.03
Pgl_GLEAN_10001354	41.5	926.06	800.73	866.567
Pgl_GLEAN_10001355	50.9	18.6667	34.5267	17.8467
Pgl_GLEAN_10001356	46.1	159.197	160.213	149.867
Pgl_GLEAN_10001357	242.1	2560.12	2498.48	2086.34
Pgl_GLEAN_10001358	3916.6	21039.9	15020.7	19655.7
Pgl_GLEAN_10001359	4.3	-	-	-
Pgl_GLEAN_10001360	17.1	45.8667	40.94	43.99
Pgl_GLEAN_10001363	-	935.727	594.38	721.897
Pgl_GLEAN_10001365	31.2	479.417	954.09	886.07
Pgl_GLEAN_10001366	5.4	-	-	-
Pgl_GLEAN_10001367	2161.3	8526.05	5887.8	7234.32
Pgl_GLEAN_10001369	148.3	-	-	-
Pgl_GLEAN_10001370	1192.8	5923.13	7847.14	7106.73
Pgl_GLEAN_10001374	21.5	284.923	220.237	417.387
Pgl_GLEAN_10001376	-	252.33	216.32	491.67
Pgl_GLEAN_10001377	4	128.083	136.317	65.9967
Pgl_GLEAN_10001378	-	656.183	1319.7	784.88
Pgl_GLEAN_10001380	136.6	541.24	678.507	663.02
Pgl_GLEAN_10001381	43	-	-	-
Pgl_GLEAN_10001383	10.1	3371.24	1727.8	2479.47
Pgl_GLEAN_10001385	142.1	562.783	661.01	542.477
Pgl_GLEAN_10001386	97.9	84.5067	68.48	68.0533
Pgl_GLEAN_10001387	116.9	151.67	132.963	180.19
Pgl_GLEAN_10001388	1969.8	8030.86	14332	10378.3
Pgl_GLEAN_10001389	19.9	-	-	-
Pgl_GLEAN_10001390	244.1	1435.13	1704.58	1548.61
Pgl_GLEAN_10001391	491.8	1169.74	1260.59	1325.09
Pgl_GLEAN_10001392	433.4	4081.72	2749.14	3778.86
Pgl_GLEAN_10001393	1591.5	3682.22	2906.26	3362.56
Pgl_GLEAN_10001394	125	-	-	-
Pgl_GLEAN_10001395	598.4	1016.08	578.833	819.193
Pgl_GLEAN_10001396	479	2068.54	1807.04	2406.65
Pgl_GLEAN_10001400	118.2	18.42	53.84	27.4867
Pgl_GLEAN_10001401	171.6	232.003	312.07	332.8
Pgl_GLEAN_10001402	779.4	6684.25	5629.13	5869.11
Pgl_GLEAN_10001403	189	2450.62	4264.5	2432.94
Pgl_GLEAN_10001404	55	2054.46	2175.87	2153.48
Pgl_GLEAN_10001405	-	7144.81	9057.87	8438.56
Pgl_GLEAN_10001406	-	1042.36	2348.75	1417.11
Pgl_GLEAN_10001409	178.3	408.413	428.62	470.323
Pgl_GLEAN_10001410	46.2	943.08	1040.08	958.087
Pgl_GLEAN_10001411	1132.1	5955.12	3120.35	4344.44
Pgl_GLEAN_10001412	1491.6	4288.78	4642.99	3874.88
Pgl_GLEAN_10001413	198.9	889.35	1033.02	1031.08
Pgl_GLEAN_10001414	216.5	552.577	1213.02	821.15
Pgl_GLEAN_10001415	483.9	1085.26	1019.38	978.41
Pgl_GLEAN_10001416	2304.5	12384.7	9957.96	10081.6
Pgl_GLEAN_10001417	73.1	421.903	194.57	426.947
Pgl_GLEAN_10001418	22.6	121.813	227.787	161.393
Pgl_GLEAN_10001419	65.9	152.26	152.987	113.767
Pgl_GLEAN_10001420	-	164.883	1768.86	918.883
Pgl_GLEAN_10001422	174.4	3735.65	1694.43	3183.56
Pgl_GLEAN_10001423	431.5	319.81	488.423	288.633
Pgl_GLEAN_10001424	105.2	230.54	285.437	283.833
Pgl_GLEAN_10001425	63.1	288.033	213.69	319.627
Pgl_GLEAN_10001426	604.8	2207.23	1732.95	1953.39
Pgl_GLEAN_10001427	244.1	888.837	1087.89	1037.03
Pgl_GLEAN_10001428	1783.7	6020.28	5590.38	6101.59
Pgl_GLEAN_10001429	34.4	120.447	137.033	123.467
Pgl_GLEAN_10001430	1019.8	985.207	808.223	831.853
Pgl_GLEAN_10001435	94.8	-	-	-
Pgl_GLEAN_10001436	605.9	-	-	-
Pgl_GLEAN_10001437	1173.1	-	-	-
Pgl_GLEAN_10001439	482.1	3063.65	2506.97	3003.05
Pgl_GLEAN_10001440	287.5	3024.96	3454.37	3014.03
Pgl_GLEAN_10001441	1763.3	3654.15	2980.39	4331.63
Pgl_GLEAN_10001445	-	0	15.8467	12.54
Pgl_GLEAN_10001446	119.4	103.907	140.913	122.337
Pgl_GLEAN_10001447	30.5	-	-	-
Pgl_GLEAN_10001448	630.4	3010.46	2450.36	2808.43
Pgl_GLEAN_10001449	79.1	49.9833	23.89	27.7767
Pgl_GLEAN_10001450	60.7	59.5667	29.1233	51.5233
Pgl_GLEAN_10001451	607.6	165.8	107.047	72.0733
Pgl_GLEAN_10001452	4.7	-	-	-
Pgl_GLEAN_10001453	-	481.443	1097.49	465.92
Pgl_GLEAN_10001454	15.3	-	-	-
Pgl_GLEAN_10001455	159.6	98.3767	143.64	75.9133
Pgl_GLEAN_10001456	44.7	79.02	120.653	86.42
Pgl_GLEAN_10001457	55.7	583.16	557.707	402.507
Pgl_GLEAN_10001458	125.5	18.2067	18.7367	1.69333
Pgl_GLEAN_10001460	70.3	172.587	107.663	130.01
Pgl_GLEAN_10001461	4.8	-	-	-
Pgl_GLEAN_10001462	39.2	-	-	-
Pgl_GLEAN_10001463	466.7	-	-	-
Pgl_GLEAN_10001464	185.1	-	-	-
Pgl_GLEAN_10001465	130.9	-	-	-
Pgl_GLEAN_10001466	3464.9	-	-	-
Pgl_GLEAN_10001467	284.3	-	-	-
Pgl_GLEAN_10001468	26.2	169.813	249.537	174.6
Pgl_GLEAN_10001471	47.1	99.2533	98.43	140.793
Pgl_GLEAN_10001472	0.9	18.5233	130.953	42.9167
Pgl_GLEAN_10001473	56.6	7.19667	14.1433	19.9733
Pgl_GLEAN_10001474	29.2	-	-	-
Pgl_GLEAN_10001479	1225.6	2951.03	3080.62	4353.24
Pgl_GLEAN_10001480	664	1339.28	1522.92	1856.63
Pgl_GLEAN_10001481	-	161.513	250.79	238.963
Pgl_GLEAN_10001484	8	803.343	239.093	417
Pgl_GLEAN_10001485	179	1066.89	1055.81	842.467
Pgl_GLEAN_10001486	201.1	1766.47	1838.88	2107.57
Pgl_GLEAN_10001487	486.9	2480.64	2736.32	2203.17
Pgl_GLEAN_10001488	439.3	1530.1	1359.92	1249.22
Pgl_GLEAN_10001489	327.6	1985.34	1926.15	1999.75
Pgl_GLEAN_10001490	319.9	565.127	273.91	486.49
Pgl_GLEAN_10001491	714.7	1423.17	380.603	1676.06
Pgl_GLEAN_10001492	53.9	2234.09	2425.8	2046.49
Pgl_GLEAN_10001495	382.2	1941.57	2127.18	1713.09
Pgl_GLEAN_10001496	2003	5767.92	3531.02	4027.94
Pgl_GLEAN_10001497	-	602.797	265.037	521.063
Pgl_GLEAN_10001499	5.9	-	-	-
Pgl_GLEAN_10001501	-	3709.74	2854.67	2680.2
Pgl_GLEAN_10001502	144.1	427	350.91	481.64
Pgl_GLEAN_10001503	210.7	678.007	779.167	762.633
Pgl_GLEAN_10001504	244.4	17.1033	17.2867	11.7733
Pgl_GLEAN_10001505	1970	5.58333	19.0167	24.61
Pgl_GLEAN_10001509	83.6	3553.74	1409.37	1875.47
Pgl_GLEAN_10001512	-	24.17	308.62	479.273
Pgl_GLEAN_10001513	134	182.743	192.69	160.373
Pgl_GLEAN_10001514	246.4	2043.09	883.22	1422.44
Pgl_GLEAN_10001515	138.4	790.723	1508.93	793.953
Pgl_GLEAN_10001516	3.7	-	-	-
Pgl_GLEAN_10001517	5.4	237.61	269.233	190.813
Pgl_GLEAN_10001518	313	442.6	1602.26	863.477
Pgl_GLEAN_10001520	4605.2	224419	159635	152194
Pgl_GLEAN_10001521	556.2	2595.53	1776.9	2569.36
Pgl_GLEAN_10001522	28.1	-	-	-
Pgl_GLEAN_10001523	37.3	4.1	96.9033	53.4767
Pgl_GLEAN_10001524	1871.8	9876.22	8547.59	8064.58
Pgl_GLEAN_10001525	374	6110.13	3417.58	4586.53
Pgl_GLEAN_10001526	-	19.7867	5.32	6.61333
Pgl_GLEAN_10001527	644.2	2818.6	3774.34	3330.9
Pgl_GLEAN_10001530	82.8	551.13	591.42	664.013
Pgl_GLEAN_10001535	40.9	130.963	154.543	174.693
Pgl_GLEAN_10001536	912	3350.9	2469.9	2819.49
Pgl_GLEAN_10001537	28.2	180.707	133.973	180.077
Pgl_GLEAN_10001538	986.5	2651.01	2857.13	3226.84
Pgl_GLEAN_10001543	3.4	-	-	-
Pgl_GLEAN_10001544	4.3	-	-	-
Pgl_GLEAN_10001546	3.3	-	-	-
Pgl_GLEAN_10001547	833	-	-	-
Pgl_GLEAN_10001548	743.1	-	-	-
Pgl_GLEAN_10001549	124.3	-	-	-
Pgl_GLEAN_10001550	7.4	-	-	-
Pgl_GLEAN_10001553	100.5	-	-	-
Pgl_GLEAN_10001555	14.5	-	-	-
Pgl_GLEAN_10001556	212.9	589.303	638.983	510.553
Pgl_GLEAN_10001557	319.8	3268.16	3379.67	2821.06
Pgl_GLEAN_10001558	45.1	89.63	53.2267	57.8067
Pgl_GLEAN_10001559	45.1	1727.78	756.67	1235.91
Pgl_GLEAN_10001561	37.6	-	-	-
Pgl_GLEAN_10001563	12.3	-	-	-
Pgl_GLEAN_10001566	1989.7	-	-	-
Pgl_GLEAN_10001569	-	29.05	219.693	58.4633
Pgl_GLEAN_10001570	560.4	2352.65	2481.4	2746.04
Pgl_GLEAN_10001571	150.4	129.91	497.487	196.763
Pgl_GLEAN_10001572	328.4	2927.97	4272.43	3118.44
Pgl_GLEAN_10001573	162.8	73.7733	88.1733	98.5433
Pgl_GLEAN_10001574	49.6	10.8533	20.2767	15.5467
Pgl_GLEAN_10001575	299.5	1680.76	1612.64	1869.21
Pgl_GLEAN_10001576	122.8	-	-	-
Pgl_GLEAN_10001578	81.2	328.11	391.873	303.61
Pgl_GLEAN_10001579	1285.6	3098.4	4302.69	2404.76
Pgl_GLEAN_10001580	411.8	411.967	351.7	312.193
Pgl_GLEAN_10001581	257.7	2120.2	1528.24	2101.41
Pgl_GLEAN_10001582	563.5	1935.31	1764.07	2242.11
Pgl_GLEAN_10001584	3.9	-	-	-
Pgl_GLEAN_10001585	90.4	17.4367	15.5	2.13667
Pgl_GLEAN_10001587	4.3	66.86	62.3167	67.07
Pgl_GLEAN_10001588	222.3	1165.89	1232.15	1206.31
Pgl_GLEAN_10001589	437.1	620.963	930.813	780.013
Pgl_GLEAN_10001592	22.4	68.71	106.737	72.1
Pgl_GLEAN_10001593	1104.6	5157.9	3614.22	3944.43
Pgl_GLEAN_10001594	801.3	5038.13	4518.52	5184.89
Pgl_GLEAN_10001595	586.2	5626.78	4658.56	6346.28
Pgl_GLEAN_10001597	268.7	1693.21	1198.58	1415.95
Pgl_GLEAN_10001598	435.7	836.95	971.23	892.63
Pgl_GLEAN_10001599	174.1	124.86	200.66	151.307
Pgl_GLEAN_10001600	578.9	1996.68	2380.51	2100.87
Pgl_GLEAN_10001603	149.1	169.993	189.633	276.36
Pgl_GLEAN_10001606	-	1.69	24.4733	0
Pgl_GLEAN_10001607	13	146.647	31.7267	69.8
Pgl_GLEAN_10001609	31.7	1006.93	886.37	1685.88
Pgl_GLEAN_10001610	7.7	-	-	-
Pgl_GLEAN_10001613	1704.3	-	-	-
Pgl_GLEAN_10001614	45.3	-	-	-
Pgl_GLEAN_10001615	13	-	-	-
Pgl_GLEAN_10001616	0.1	-	-	-
Pgl_GLEAN_10001619	667.5	101.28	234.053	69.4567
Pgl_GLEAN_10001620	170.9	15.6367	455.153	64.4533
Pgl_GLEAN_10001621	702	-	-	-
Pgl_GLEAN_10001622	116.7	295.927	280.33	274.353
Pgl_GLEAN_10001623	-	22.1967	27.1233	26.4467
Pgl_GLEAN_10001624	52.7	-	-	-
Pgl_GLEAN_10001629	-	709.303	284.48	495.047
Pgl_GLEAN_10001630	919.9	4356.77	4065.5	3610.17
Pgl_GLEAN_10001632	13.4	-	-	-
Pgl_GLEAN_10001633	1032.1	726.69	915.443	790.047
Pgl_GLEAN_10001635	370.9	2202.07	1859.9	2059.2
Pgl_GLEAN_10001636	1110.8	6548.76	4155.95	5422.19
Pgl_GLEAN_10001637	13.3	24.1	9.89	33.2667
Pgl_GLEAN_10001638	142.6	95.8733	77.2667	134.173
Pgl_GLEAN_10001639	5406.6	82383.3	56403.6	68055.3
Pgl_GLEAN_10001640	22.4	-	-	-
Pgl_GLEAN_10001642	129.4	356.153	298.583	372.367
Pgl_GLEAN_10001643	929.8	3061.11	3683.21	3418.7
Pgl_GLEAN_10001644	-	78.8433	97.81	45.1633
Pgl_GLEAN_10001645	-	375.16	452.72	118.357
Pgl_GLEAN_10001647	3.1	-	-	-
Pgl_GLEAN_10001648	7.5	62.73	65.6667	46.8233
Pgl_GLEAN_10001650	904.4	9368.68	6845.48	6264.02
Pgl_GLEAN_10001651	114.6	573.257	2263.65	1086.51
Pgl_GLEAN_10001658	65.7	56.9533	70.3733	63.7533
Pgl_GLEAN_10001659	1325.9	8039.76	6320.35	8693.66
Pgl_GLEAN_10001660	2569	32287.5	20421.5	23744.9
Pgl_GLEAN_10001664	66.6	-	-	-
Pgl_GLEAN_10001667	423.3	2715.93	3329.53	4160.24
Pgl_GLEAN_10001669	616.9	2347.09	2579.84	2379.8
Pgl_GLEAN_10001670	9	36.41	29.6067	19.0267
Pgl_GLEAN_10001671	25.7	-	-	-
Pgl_GLEAN_10001673	1144.7	4654.62	3952.16	4006.51
Pgl_GLEAN_10001675	96.9	221.823	209.523	84.3233
Pgl_GLEAN_10001677	5.1	-	-	-
Pgl_GLEAN_10001680	381.7	3886.68	2322.56	2785.96
Pgl_GLEAN_10001681	2.5	-	-	-
Pgl_GLEAN_10001682	9.8	23.92	15.0667	23.21
Pgl_GLEAN_10001683	632.5	3990.25	3775.87	3251.53
Pgl_GLEAN_10001684	3473.5	14673	14251.8	13319
Pgl_GLEAN_10001685	62.3	-	-	-
Pgl_GLEAN_10001686	580.6	219.627	41.3167	48.5467
Pgl_GLEAN_10001688	-	0	53.1833	0
Pgl_GLEAN_10001690	620.3	2153.27	1335.49	2001.52
Pgl_GLEAN_10001691	150.8	1327.5	979.88	1016.12
Pgl_GLEAN_10001693	32	1029.74	1380.44	1024.59
Pgl_GLEAN_10001695	4.1	131.113	12.2767	8.92
Pgl_GLEAN_10001696	83.1	754.727	60.7267	78.1867
Pgl_GLEAN_10001697	133.6	4532.49	6389.86	3328.48
Pgl_GLEAN_10001699	370.1	3259.78	3204.5	2934.93
Pgl_GLEAN_10001700	1140.3	8189.29	6906.57	8150.12
Pgl_GLEAN_10001701	6.2	40.9967	51.3667	30.1267
Pgl_GLEAN_10001703	-	3.83333	65.8367	8.43333
Pgl_GLEAN_10001704	-	131.427	649.033	96.9233
Pgl_GLEAN_10001705	42	533.187	415.92	376.857
Pgl_GLEAN_10001706	151.1	710.11	569.34	524.163
Pgl_GLEAN_10001707	6.1	20.1067	11.99	39.64
Pgl_GLEAN_10001708	157.5	397.343	361.573	292.097
Pgl_GLEAN_10001709	1277.1	3082.67	2538.23	3218.32
Pgl_GLEAN_10001710	596.7	2019.94	1867.28	1780.08
Pgl_GLEAN_10001711	404.1	1746.44	1561.63	1712.29
Pgl_GLEAN_10001712	50	73.9733	106.423	80.8067
Pgl_GLEAN_10001713	266.7	23.1667	81.08	57.62
Pgl_GLEAN_10001714	53.7	505.647	545.297	556.723
Pgl_GLEAN_10001715	257.8	3758.48	3241.2	3461.39
Pgl_GLEAN_10001716	778.8	1567.68	2150.01	1923.46
Pgl_GLEAN_10001717	0	-	-	-
Pgl_GLEAN_10001718	12.9	-	-	-
Pgl_GLEAN_10001719	-	513.4	166.95	348.93
Pgl_GLEAN_10001720	932.5	6240.78	5167.07	5738.75
Pgl_GLEAN_10001721	1261.5	7210.29	5670.37	6259.15
Pgl_GLEAN_10001722	72.7	343.297	301.307	255.737
Pgl_GLEAN_10001725	97.1	1228.19	1470.38	547.153
Pgl_GLEAN_10001727	10.9	-	-	-
Pgl_GLEAN_10001729	8.3	73.51	55.8167	78.0333
Pgl_GLEAN_10001731	4117.4	22512.2	26287	32137
Pgl_GLEAN_10001732	158.4	125.433	208.623	185.847
Pgl_GLEAN_10001733	1056	3665.31	3452.32	3808.3
Pgl_GLEAN_10001734	54	-	-	-
Pgl_GLEAN_10001735	6.1	-	-	-
Pgl_GLEAN_10001738	157.2	351.303	447.097	367.33
Pgl_GLEAN_10001739	62.9	399.873	685.723	89.2767
Pgl_GLEAN_10001740	8.9	43.53	9.95667	8.60667
Pgl_GLEAN_10001741	29.7	816.29	590.52	669.43
Pgl_GLEAN_10001745	377.3	-	-	-
Pgl_GLEAN_10001746	39.5	-	-	-
Pgl_GLEAN_10001748	497.5	-	-	-
Pgl_GLEAN_10001749	63.4	-	-	-
Pgl_GLEAN_10001750	238.1	-	-	-
Pgl_GLEAN_10001751	8	-	-	-
Pgl_GLEAN_10001752	456.1	-	-	-
Pgl_GLEAN_10001753	282.9	-	-	-
Pgl_GLEAN_10001754	10449	-	-	-
Pgl_GLEAN_10001755	473.1	-	-	-
Pgl_GLEAN_10001758	367.2	-	-	-
Pgl_GLEAN_10001760	60	-	-	-
Pgl_GLEAN_10001761	289.1	-	-	-
Pgl_GLEAN_10001762	40.6	-	-	-
Pgl_GLEAN_10001763	146	-	-	-
Pgl_GLEAN_10001764	497.9	-	-	-
Pgl_GLEAN_10001765	40.7	-	-	-
Pgl_GLEAN_10001766	190.8	-	-	-
Pgl_GLEAN_10001767	20.2	-	-	-
Pgl_GLEAN_10001768	556.3	-	-	-
Pgl_GLEAN_10001769	59.8	-	-	-
Pgl_GLEAN_10001770	94.4	-	-	-
Pgl_GLEAN_10001771	22.7	-	-	-
Pgl_GLEAN_10001772	10.7	-	-	-
Pgl_GLEAN_10001777	51	-	-	-
Pgl_GLEAN_10001785	123.9	309.723	239.483	322.63
Pgl_GLEAN_10001786	9.7	501.763	189.673	526.36
Pgl_GLEAN_10001787	4994	13724.9	12023.1	10358.5
Pgl_GLEAN_10001788	414.3	2727.61	3191.02	2596.76
Pgl_GLEAN_10001789	3551.1	26756.4	18408.8	21244.9
Pgl_GLEAN_10001790	46.8	145.18	1296.74	559.36
Pgl_GLEAN_10001792	-	15.4833	29.2433	12.1633
Pgl_GLEAN_10001793	-	11690.9	3747.52	10181.2
Pgl_GLEAN_10001794	-	43.4567	102.323	166.19
Pgl_GLEAN_10001795	5.8	732.493	689.437	673.807
Pgl_GLEAN_10001796	114.8	807.517	740.413	720.37
Pgl_GLEAN_10001797	43.5	541.627	615.907	559.053
Pgl_GLEAN_10001798	7.7	-	-	-
Pgl_GLEAN_10001799	10.2	176.597	479.563	312.567
Pgl_GLEAN_10001800	435.1	6163.66	5343.47	6110.55
Pgl_GLEAN_10001801	107.5	719.19	830.443	787.183
Pgl_GLEAN_10001802	107.9	119.59	137.91	124.657
Pgl_GLEAN_10001807	5	-	-	-
Pgl_GLEAN_10001808	377	1710.51	1481.55	1357.46
Pgl_GLEAN_10001809	27.6	10.6233	19.16	14.8667
Pgl_GLEAN_10001810	377.2	736.68	713.507	878.617
Pgl_GLEAN_10001811	136.4	4184.31	2305.56	3450.33
Pgl_GLEAN_10001817	9.4	43.0333	59.1233	34.7233
Pgl_GLEAN_10001818	-	162.717	373.747	187.9
Pgl_GLEAN_10001820	6.1	-	-	-
Pgl_GLEAN_10001821	2.9	-	-	-
Pgl_GLEAN_10001822	9.2	-	-	-
Pgl_GLEAN_10001825	7.8	-	-	-
Pgl_GLEAN_10001826	-	129.093	132.653	104.753
Pgl_GLEAN_10001829	747.2	902.167	1021.83	1029.88
Pgl_GLEAN_10001830	-	16.2433	17.8833	12.2833
Pgl_GLEAN_10001831	1371.4	14932.7	11949.4	13956.2
Pgl_GLEAN_10001832	126.8	543.053	442.747	743.103
Pgl_GLEAN_10001833	101	-	-	-
Pgl_GLEAN_10001834	93.3	-	-	-
Pgl_GLEAN_10001835	-	296.517	1246.16	326.797
Pgl_GLEAN_10001836	129	-	-	-
Pgl_GLEAN_10001838	-	61.4133	53.34	49.5633
Pgl_GLEAN_10001839	-	35.74	14.94	20.1433
Pgl_GLEAN_10001840	79.5	88.0467	143.127	112.373
Pgl_GLEAN_10001841	132.2	863.983	3091.89	1443.48
Pgl_GLEAN_10001843	96.1	210.35	242.987	288.477
Pgl_GLEAN_10001844	12.2	1241.96	873.413	421.34
Pgl_GLEAN_10001845	-	474.507	647.987	855.287
Pgl_GLEAN_10001847	9.5	5.62333	14.4367	14.71
Pgl_GLEAN_10001848	1335.6	6637.57	6101.95	6097.87
Pgl_GLEAN_10001849	49.8	85.6667	98.42	104.737
Pgl_GLEAN_10001850	1745.4	6716.24	7268.12	7854.02
Pgl_GLEAN_10001851	5.2	22.11	57.01	30.7633
Pgl_GLEAN_10001853	77.9	-	-	-
Pgl_GLEAN_10001854	75.8	40.8633	4.95	9.4
Pgl_GLEAN_10001855	167.2	496.147	688.38	608.007
Pgl_GLEAN_10001856	249.8	581.323	435.37	558.797
Pgl_GLEAN_10001857	83	-	-	-
Pgl_GLEAN_10001858	8.9	23.5733	45.71	52.2967
Pgl_GLEAN_10001860	235.8	-	-	-
Pgl_GLEAN_10001861	4.6	-	-	-
Pgl_GLEAN_10001862	894.2	3765.61	2948.99	2807.06
Pgl_GLEAN_10001863	7.9	-	-	-
Pgl_GLEAN_10001866	983.7	4988.63	5432.61	3928.1
Pgl_GLEAN_10001867	0.7	-	-	-
Pgl_GLEAN_10001870	1272.5	57.8933	124.837	138.167
Pgl_GLEAN_10001871	1175.6	5761.96	3616.07	4512.53
Pgl_GLEAN_10001874	4.7	-	-	-
Pgl_GLEAN_10001875	868.8	1868.31	2693.33	2129.67
Pgl_GLEAN_10001876	906.7	2187.9	2864.36	2679.16
Pgl_GLEAN_10001877	268.8	266.66	929.027	563.55
Pgl_GLEAN_10001878	149	709.42	1244.8	751.56
Pgl_GLEAN_10001879	199.5	3402.6	2168.04	2341.89
Pgl_GLEAN_10001880	605.7	1581.45	1498.87	1595.46
Pgl_GLEAN_10001883	326.7	1668.71	1416	1762.31
Pgl_GLEAN_10001884	13	42.06	59.7333	47.23
Pgl_GLEAN_10001886	4.6	-	-	-
Pgl_GLEAN_10001887	20.1	802.593	738.32	704.773
Pgl_GLEAN_10001888	39.1	183.947	173.17	167.46
Pgl_GLEAN_10001894	14.4	-	-	-
Pgl_GLEAN_10001896	155.8	252.503	323.787	282.263
Pgl_GLEAN_10001897	118	1548.45	3696.15	1719.65
Pgl_GLEAN_10001898	50.4	-	-	-
Pgl_GLEAN_10001899	29.9	-	-	-
Pgl_GLEAN_10001900	6.1	0	31.6567	8.44333
Pgl_GLEAN_10001901	-	79.6667	286.147	99.5767
Pgl_GLEAN_10001902	-	3.91333	53.2367	34.9733
Pgl_GLEAN_10001903	248.9	1989.6	1646.52	1874.28
Pgl_GLEAN_10001904	855.9	712.443	876.803	650.86
Pgl_GLEAN_10001905	15.3	180.863	247.75	315.153
Pgl_GLEAN_10001908	281.1	-	-	-
Pgl_GLEAN_10001909	158	-	-	-
Pgl_GLEAN_10001910	23	-	-	-
Pgl_GLEAN_10001911	22.2	-	-	-
Pgl_GLEAN_10001915	73.4	773.893	995.697	628.45
Pgl_GLEAN_10001916	291.4	888.033	927.093	890.14
Pgl_GLEAN_10001918	29.6	569.943	1636.87	935.437
Pgl_GLEAN_10001919	766.4	7518.61	6749.54	6001.63
Pgl_GLEAN_10001920	153.4	686.557	474.177	419.373
Pgl_GLEAN_10001921	363.8	3069.66	5356.35	3490.01
Pgl_GLEAN_10001922	1241.9	2454.45	2609.43	2009.49
Pgl_GLEAN_10001925	12.9	-	-	-
Pgl_GLEAN_10001926	12.1	51.4567	87.36	95.0667
Pgl_GLEAN_10001927	425.2	1738.76	1718.72	2125.21
Pgl_GLEAN_10001928	526.5	2420.09	1994.64	2177.64
Pgl_GLEAN_10001929	11.4	706.103	553.937	688.437
Pgl_GLEAN_10001930	-	202.743	61.8333	84.1467
Pgl_GLEAN_10001931	10.7	-	-	-
Pgl_GLEAN_10001936	12	4.75333	9.82667	17.7333
Pgl_GLEAN_10001943	114.3	356.28	566.7	464.2
Pgl_GLEAN_10001945	11.6	473.07	439.103	429.547
Pgl_GLEAN_10001946	-	12.51	29.4267	13.3
Pgl_GLEAN_10001947	158.1	933.93	535.08	935.44
Pgl_GLEAN_10001948	197.5	514.547	391.24	503.66
Pgl_GLEAN_10001949	9.5	-	-	-
Pgl_GLEAN_10001950	-	20.9633	14.7933	25.9933
Pgl_GLEAN_10001952	13.8	-	-	-
Pgl_GLEAN_10001956	51.5	1370.46	1382.04	1322.95
Pgl_GLEAN_10001957	87.2	282.97	128.813	218.303
Pgl_GLEAN_10001958	917.2	933.197	793.043	907.347
Pgl_GLEAN_10001959	2934.1	38767.4	29646.2	26014.3
Pgl_GLEAN_10001960	97.2	-	-	-
Pgl_GLEAN_10001961	282	1047.17	907.41	838.617
Pgl_GLEAN_10001962	323.5	2024.77	2365.11	1904.95
Pgl_GLEAN_10001963	-	14.4767	19.3833	20.2267
Pgl_GLEAN_10001964	2.9	40.5733	269.49	43.9767
Pgl_GLEAN_10001965	-	34.7767	12.6767	36.05
Pgl_GLEAN_10001966	153.3	611.057	811.933	696.82
Pgl_GLEAN_10001967	244.7	780.203	1447.36	1283.85
Pgl_GLEAN_10001968	103.2	1165.54	1210.09	1164.03
Pgl_GLEAN_10001969	2.9	119.43	48.4133	70.8067
Pgl_GLEAN_10001970	81.4	106.657	194.597	166.83
Pgl_GLEAN_10001975	256.1	2120.15	118.043	422.287
Pgl_GLEAN_10001976	67.3	-	-	-
Pgl_GLEAN_10001979	70.9	483.487	540.727	739.887
Pgl_GLEAN_10001980	-	7333.99	3819.06	5253.53
Pgl_GLEAN_10001981	-	6821.28	6453.86	6370.68
Pgl_GLEAN_10001982	3.3	-	-	-
Pgl_GLEAN_10001983	58.5	125.537	122.603	143.16
Pgl_GLEAN_10001984	9.4	-	-	-
Pgl_GLEAN_10001985	761.3	4099.35	3579.09	3629.92
Pgl_GLEAN_10001986	98.8	-	-	-
Pgl_GLEAN_10001992	1.2	-	-	-
Pgl_GLEAN_10001996	-	4.18	96.0133	31.4967
Pgl_GLEAN_10001997	64.3	137.617	169.48	131.507
Pgl_GLEAN_10001998	8.4	24.0533	37.6	28.3333
Pgl_GLEAN_10002000	302.4	34.63	60.7433	40.38
Pgl_GLEAN_10002001	379.8	198.78	312.48	315.837
Pgl_GLEAN_10002002	240.3	330.227	411.073	385.903
Pgl_GLEAN_10002003	3.9	14.8033	17.85	18.6567
Pgl_GLEAN_10002004	15.8	-	-	-
Pgl_GLEAN_10002005	22.7	41.5733	46.62	35.1667
Pgl_GLEAN_10002006	5	-	-	-
Pgl_GLEAN_10002007	4072	140.623	181.827	191.863
Pgl_GLEAN_10002008	6.5	30.66	38.7367	48.3333
Pgl_GLEAN_10002009	22	76.7467	72.2467	102.043
Pgl_GLEAN_10002010	242.4	392.843	350.65	396.487
Pgl_GLEAN_10002011	2084.5	2806.58	2769.57	2552.08
Pgl_GLEAN_10002012	26.3	306.017	173.897	238.23
Pgl_GLEAN_10002013	88.4	58.39	28.5333	41.5567
Pgl_GLEAN_10002014	15.4	-	-	-
Pgl_GLEAN_10002015	286.3	406.11	634.103	563.763
Pgl_GLEAN_10002016	8.9	77.92	154.117	88.16
Pgl_GLEAN_10002017	89.2	942.603	733.763	710.363
Pgl_GLEAN_10002018	882.2	388.943	2489.71	802.703
Pgl_GLEAN_10002019	120.9	842.37	567.487	532.303
Pgl_GLEAN_10002020	41.1	90.34	76.2967	107.54
Pgl_GLEAN_10002022	14.8	-	-	-
Pgl_GLEAN_10002023	245.2	704.487	884.757	819.533
Pgl_GLEAN_10002024	-	16.9533	34.82	19.4467
Pgl_GLEAN_10002025	186	351.72	285.187	465.467
Pgl_GLEAN_10002026	718.1	1721.37	3260.74	2089.62
Pgl_GLEAN_10002027	19.5	968.643	1676.07	877.38
Pgl_GLEAN_10002028	58.5	40.5133	51.2433	63.63
Pgl_GLEAN_10002029	12.3	32.8067	16.5	38.4267
Pgl_GLEAN_10002030	3.1	-	-	-
Pgl_GLEAN_10002040	272.7	11058.3	9576.56	9546.91
Pgl_GLEAN_10002041	64.7	779.72	605.213	563.55
Pgl_GLEAN_10002042	558	852.317	925.77	984.963
Pgl_GLEAN_10002043	432.5	3721.55	3132.8	2697.25
Pgl_GLEAN_10002044	-	158.19	56.6967	144.34
Pgl_GLEAN_10002045	1554.7	2791.76	3688.17	2919.48
Pgl_GLEAN_10002046	13.4	1.8	56.9533	6.3
Pgl_GLEAN_10002047	15.5	-	-	-
Pgl_GLEAN_10002048	83.1	1101.43	873.053	737.143
Pgl_GLEAN_10002049	2706	18709.2	12827.1	13909.2
Pgl_GLEAN_10002050	3757.3	5859.16	2839	4768.85
Pgl_GLEAN_10002051	571.4	6040.4	5501.86	7439.69
Pgl_GLEAN_10002052	968.5	65.18	168.457	439.923
Pgl_GLEAN_10002053	871.7	12697.9	10984.5	12254.2
Pgl_GLEAN_10002055	85.8	247.483	234.47	310.21
Pgl_GLEAN_10002056	1364.6	2524.7	2851.21	2895.13
Pgl_GLEAN_10002057	312.4	143.89	113.447	154.743
Pgl_GLEAN_10002059	472.4	1889.46	1838.14	1757.49
Pgl_GLEAN_10002060	153.1	198.273	290.123	197.17
Pgl_GLEAN_10002061	172.4	1158.3	1060.34	1027.76
Pgl_GLEAN_10002062	766.7	8513.1	5023.71	7100.37
Pgl_GLEAN_10002063	279.9	221.85	327.403	368.477
Pgl_GLEAN_10002065	1.5	-	-	-
Pgl_GLEAN_10002066	224.2	2240.97	2124.87	2397.27
Pgl_GLEAN_10002067	138.9	6247	10191.3	6955.1
Pgl_GLEAN_10002068	60.7	792.137	611.483	649.72
Pgl_GLEAN_10002069	292.4	640.59	635.867	724.393
Pgl_GLEAN_10002070	2377.2	2395.16	4996.19	2357.99
Pgl_GLEAN_10002071	296.6	4225.05	2569.61	3184.67
Pgl_GLEAN_10002072	630.4	5009.65	3973.03	3916.17
Pgl_GLEAN_10002073	6847.1	77850.8	48531.3	73207.1
Pgl_GLEAN_10002074	339.8	2095.78	2329.52	2257.44
Pgl_GLEAN_10002075	9.2	-	-	-
Pgl_GLEAN_10002076	368.8	1516.26	1259.63	1236.35
Pgl_GLEAN_10002077	764.9	4107.23	3510.4	4174.16
Pgl_GLEAN_10002078	2539.6	23225.5	20458.5	22631.5
Pgl_GLEAN_10002079	3120.7	3702.9	3865.72	3818.39
Pgl_GLEAN_10002086	5.7	-	-	-
Pgl_GLEAN_10002088	0.3	-	-	-
Pgl_GLEAN_10002091	1169.6	8702.98	5572.51	6686.69
Pgl_GLEAN_10002092	16.5	-	-	-
Pgl_GLEAN_10002096	2238.5	7999.22	8370.54	10250.3
Pgl_GLEAN_10002097	1329	2838.71	3363.41	2978.79
Pgl_GLEAN_10002099	26	610.933	738.337	672.533
Pgl_GLEAN_10002100	258.3	276.513	613.09	385.17
Pgl_GLEAN_10002101	554.6	7199.79	4457.1	5078.85
Pgl_GLEAN_10002102	371.8	2275.25	1569.24	1793.81
Pgl_GLEAN_10002103	558.3	1623.46	1391.45	1489.77
Pgl_GLEAN_10002104	3690.3	14439	18952.5	17871.3
Pgl_GLEAN_10002105	2.2	18.1167	13.4567	10.2533
Pgl_GLEAN_10002107	-	17.5267	17.2267	13.0533
Pgl_GLEAN_10002110	986.3	-	-	-
Pgl_GLEAN_10002111	31.6	-	-	-
Pgl_GLEAN_10002113	234.4	1504.59	1883	1529.67
Pgl_GLEAN_10002114	265.2	496.73	484.673	467.307
Pgl_GLEAN_10002118	94.5	61.2133	128.277	66.4767
Pgl_GLEAN_10002119	6.1	-	-	-
Pgl_GLEAN_10002120	255.5	-	-	-
Pgl_GLEAN_10002121	286.7	-	-	-
Pgl_GLEAN_10002122	85	-	-	-
Pgl_GLEAN_10002123	32.7	-	-	-
Pgl_GLEAN_10002124	161.9	-	-	-
Pgl_GLEAN_10002125	457.9	-	-	-
Pgl_GLEAN_10002126	250.1	-	-	-
Pgl_GLEAN_10002127	734.6	-	-	-
Pgl_GLEAN_10002128	11.9	-	-	-
Pgl_GLEAN_10002129	3201.6	-	-	-
Pgl_GLEAN_10002130	58.9	-	-	-
Pgl_GLEAN_10002131	546.4	-	-	-
Pgl_GLEAN_10002133	155.9	-	-	-
Pgl_GLEAN_10002134	85	-	-	-
Pgl_GLEAN_10002135	254.6	-	-	-
Pgl_GLEAN_10002136	583.2	-	-	-
Pgl_GLEAN_10002137	627.7	-	-	-
Pgl_GLEAN_10002138	525.8	-	-	-
Pgl_GLEAN_10002139	415.8	-	-	-
Pgl_GLEAN_10002140	633.6	-	-	-
Pgl_GLEAN_10002141	1209.8	-	-	-
Pgl_GLEAN_10002142	94	-	-	-
Pgl_GLEAN_10002143	267.4	-	-	-
Pgl_GLEAN_10002144	672.7	-	-	-
Pgl_GLEAN_10002145	3.3	-	-	-
Pgl_GLEAN_10002146	1532.6	2108.84	2193.99	1931.72
Pgl_GLEAN_10002147	3305.5	227280	179603	208792
Pgl_GLEAN_10002148	117.1	299.367	382.617	287.333
Pgl_GLEAN_10002149	114.6	18.8267	35.04	22.6667
Pgl_GLEAN_10002150	395.5	2427.06	2843.3	2696.96
Pgl_GLEAN_10002151	453.1	1618.9	1472.09	1666.03
Pgl_GLEAN_10002152	3.7	-	-	-
Pgl_GLEAN_10002153	-	49.0567	38.9633	50.7233
Pgl_GLEAN_10002154	10.4	1465.91	1163.36	1708.09
Pgl_GLEAN_10002156	160.7	440.7	304.19	267.667
Pgl_GLEAN_10002158	1016.7	1165.76	293.833	430.13
Pgl_GLEAN_10002159	12.6	44.4167	64.09	45.3933
Pgl_GLEAN_10002160	390.1	393.31	1269.69	646.283
Pgl_GLEAN_10002162	10	113.907	70.5367	81.0067
Pgl_GLEAN_10002164	46.2	4503.75	1004.38	4051.15
Pgl_GLEAN_10002165	38.3	2865.59	1610.25	2291.58
Pgl_GLEAN_10002166	320.6	1837.5	1926.73	1721.95
Pgl_GLEAN_10002168	1332.3	4581.18	4510.26	5150.93
Pgl_GLEAN_10002170	182.6	1068.13	967.137	873.297
Pgl_GLEAN_10002171	761.8	1267.05	1590.43	1121.47
Pgl_GLEAN_10002172	753.6	5330.97	7421.97	5600.39
Pgl_GLEAN_10002173	1902.1	3648.19	7491.22	5897.77
Pgl_GLEAN_10002174	3.5	-	-	-
Pgl_GLEAN_10002175	106.1	-	-	-
Pgl_GLEAN_10002176	575.2	1729.38	1937.74	1876.3
Pgl_GLEAN_10002177	899	3142.63	3493.87	3028.88
Pgl_GLEAN_10002178	265.4	391.797	265.98	375.403
Pgl_GLEAN_10002179	262.3	299.843	107.823	153.06
Pgl_GLEAN_10002180	251.9	619	984.48	681.607
Pgl_GLEAN_10002181	354.6	1194.79	1287.89	1402.15
Pgl_GLEAN_10002182	449	2848.91	2609.14	3082.62
Pgl_GLEAN_10002183	136.2	19.9933	21.9267	18.02
Pgl_GLEAN_10002184	657.2	429.723	488.47	449.263
Pgl_GLEAN_10002185	71.6	569.087	773.86	724.85
Pgl_GLEAN_10002186	1030.5	651.123	1108.51	814.12
Pgl_GLEAN_10002187	165.8	1111.42	829.733	1174.33
Pgl_GLEAN_10002188	1042.6	6425.13	7232.1	5116.47
Pgl_GLEAN_10002189	982	3448	2432.49	3154.6
Pgl_GLEAN_10002192	334	1064.55	929.117	1034.24
Pgl_GLEAN_10002193	50.3	21.5033	88.5867	29.68
Pgl_GLEAN_10002194	669.2	2641.25	1393.08	1923.82
Pgl_GLEAN_10002195	42.1	80.0933	74.2167	208.143
Pgl_GLEAN_10002199	-	14.39	31.36	17.44
Pgl_GLEAN_10002200	154.3	83.4567	525.373	105.2
Pgl_GLEAN_10002202	752.9	1030.06	1618.86	1653.17
Pgl_GLEAN_10002203	898.4	823.807	610.37	762.647
Pgl_GLEAN_10002204	47.6	22.3267	21.1567	32.1133
Pgl_GLEAN_10002205	209.8	1030.37	928.717	938.59
Pgl_GLEAN_10002206	33.7	34.82	96.5633	43.3367
Pgl_GLEAN_10002207	29.2	61.9233	100.803	109.14
Pgl_GLEAN_10002208	141.4	-	-	-
Pgl_GLEAN_10002210	1147.2	-	-	-
Pgl_GLEAN_10002211	263.3	-	-	-
Pgl_GLEAN_10002213	-	535.037	559.1	729.063
Pgl_GLEAN_10002214	-	122.33	177.097	224.793
Pgl_GLEAN_10002215	369.9	767.007	790.247	496.873
Pgl_GLEAN_10002216	728	980.707	1911.43	1287.9
Pgl_GLEAN_10002224	285.3	952.677	784.31	831.31
Pgl_GLEAN_10002225	794.8	4725.38	2884.44	4878.75
Pgl_GLEAN_10002226	683.5	2156.42	3576.13	2358.6
Pgl_GLEAN_10002227	90.7	371.967	551.97	394.143
Pgl_GLEAN_10002228	831.3	988.827	1231.87	1209.25
Pgl_GLEAN_10002230	46.4	11934.7	5200.36	7064.81
Pgl_GLEAN_10002231	204.2	-	-	-
Pgl_GLEAN_10002233	59.3	192.59	202.837	79.1833
Pgl_GLEAN_10002234	20.6	82.77	73.1067	36.5667
Pgl_GLEAN_10002235	121.2	8.48	425.333	19.11
Pgl_GLEAN_10002236	114.2	1.39333	184.25	6.86
Pgl_GLEAN_10002237	144	165.577	232.643	327.057
Pgl_GLEAN_10002240	-	324.783	129.457	244.28
Pgl_GLEAN_10002242	4150	99.64	2.42333	8.89
Pgl_GLEAN_10002243	9.7	-	-	-
Pgl_GLEAN_10002244	316.9	7828.74	6260.39	6203.24
Pgl_GLEAN_10002245	-	154.38	93.3233	126.4
Pgl_GLEAN_10002247	405.1	1498.02	1352.25	1152.98
Pgl_GLEAN_10002248	428.9	471.073	499.62	557.31
Pgl_GLEAN_10002249	336.3	794.86	716.597	891.153
Pgl_GLEAN_10002250	126.7	-	-	-
Pgl_GLEAN_10002254	151.3	791.167	622.36	557.68
Pgl_GLEAN_10002255	354	320.77	276.68	327.85
Pgl_GLEAN_10002256	578.4	29518.6	23146.9	24890.5
Pgl_GLEAN_10002257	-	24.29	230.213	75.3067
Pgl_GLEAN_10002259	261.3	764.41	697.75	779.793
Pgl_GLEAN_10002260	69.2	310.027	393.913	378.857
Pgl_GLEAN_10002261	18.9	111.517	77.1333	108.907
Pgl_GLEAN_10002262	34.8	77.8333	63.9	85.29
Pgl_GLEAN_10002263	44.4	20.1867	26.1233	10.8133
Pgl_GLEAN_10002264	1900.8	5121.98	4685.24	5161.03
Pgl_GLEAN_10002265	539.4	709.577	35.7033	161.267
Pgl_GLEAN_10002266	1495.8	4346.77	4553.37	5113.31
Pgl_GLEAN_10002267	1769.2	9834.36	9193.91	9484.81
Pgl_GLEAN_10002268	237.4	878.15	760.873	940.807
Pgl_GLEAN_10002269	36.1	0.676667	16.59	16.2833
Pgl_GLEAN_10002270	-	1299.71	652.253	917.03
Pgl_GLEAN_10002272	-	39.1233	42.7167	59.1333
Pgl_GLEAN_10002273	-	114.437	87.0067	112.487
Pgl_GLEAN_10002274	-	29.5867	24.53	12.8333
Pgl_GLEAN_10002275	16.4	13.6367	12.29	7.42667
Pgl_GLEAN_10002276	547.6	1170.61	873.57	1037.76
Pgl_GLEAN_10002277	4.7	65.7767	110.873	92.8867
Pgl_GLEAN_10002278	102	713.203	662.123	863.853
Pgl_GLEAN_10002280	40	461.693	814.14	664.333
Pgl_GLEAN_10002281	0.5	52.4	15.0967	25.4233
Pgl_GLEAN_10002282	97.3	3774.05	2191.91	2465.74
Pgl_GLEAN_10002283	377.5	726.773	1099.15	815.22
Pgl_GLEAN_10002284	1.2	-	-	-
Pgl_GLEAN_10002285	1626.1	87707.9	25588.7	47927.2
Pgl_GLEAN_10002286	-	17.6667	7.80667	14.8767
Pgl_GLEAN_10002287	12.6	3656.02	1199.77	2209.97
Pgl_GLEAN_10002288	175.4	549.267	522.603	529.03
Pgl_GLEAN_10002289	291.4	445.55	374.213	393.957
Pgl_GLEAN_10002290	19.5	65.6667	104.29	89.6367
Pgl_GLEAN_10002291	105	1180.8	4681.61	1680.21
Pgl_GLEAN_10002295	0	-	-	-
Pgl_GLEAN_10002298	2787.2	-	-	-
Pgl_GLEAN_10002300	906.9	-	-	-
Pgl_GLEAN_10002302	1342.4	5562.86	5356.33	5475.88
Pgl_GLEAN_10002303	-	20.1467	28.65	37.2
Pgl_GLEAN_10002304	-	255.057	301.737	291.563
Pgl_GLEAN_10002305	776.9	1704.81	2060.09	1986.07
Pgl_GLEAN_10002306	12.9	-	-	-
Pgl_GLEAN_10002307	584.9	-	-	-
Pgl_GLEAN_10002308	20	-	-	-
Pgl_GLEAN_10002309	402.2	-	-	-
Pgl_GLEAN_10002310	406.4	-	-	-
Pgl_GLEAN_10002311	297.2	-	-	-
Pgl_GLEAN_10002312	238.2	-	-	-
Pgl_GLEAN_10002313	411.9	-	-	-
Pgl_GLEAN_10002314	242.3	-	-	-
Pgl_GLEAN_10002315	97.9	-	-	-
Pgl_GLEAN_10002316	801.6	-	-	-
Pgl_GLEAN_10002317	441.8	-	-	-
Pgl_GLEAN_10002318	43.4	-	-	-
Pgl_GLEAN_10002319	358.6	-	-	-
Pgl_GLEAN_10002320	419.6	-	-	-
Pgl_GLEAN_10002321	91.2	-	-	-
Pgl_GLEAN_10002322	168.1	-	-	-
Pgl_GLEAN_10002323	149.8	-	-	-
Pgl_GLEAN_10002324	66.3	-	-	-
Pgl_GLEAN_10002326	1.1	-	-	-
Pgl_GLEAN_10002327	321.2	-	-	-
Pgl_GLEAN_10002328	7.7	-	-	-
Pgl_GLEAN_10002329	5.1	-	-	-
Pgl_GLEAN_10002330	507.4	-	-	-
Pgl_GLEAN_10002331	114.1	-	-	-
Pgl_GLEAN_10002332	31.1	-	-	-
Pgl_GLEAN_10002333	23.1	-	-	-
Pgl_GLEAN_10002334	400	-	-	-
Pgl_GLEAN_10002335	2046.8	-	-	-
Pgl_GLEAN_10002336	494.7	-	-	-
Pgl_GLEAN_10002337	5060.2	-	-	-
Pgl_GLEAN_10002338	149.8	9657.91	7944.42	9353.74
Pgl_GLEAN_10002340	128.2	2311.69	2112.17	2011.61
Pgl_GLEAN_10002341	132.4	1931.5	1600.55	1289.92
Pgl_GLEAN_10002342	3867.3	13549.4	13135.8	22160.9
Pgl_GLEAN_10002344	67.7	310.357	208.957	256.023
Pgl_GLEAN_10002345	173.4	192.607	133.337	222.877
Pgl_GLEAN_10002346	188.5	823.223	694.3	711.577
Pgl_GLEAN_10002347	75.4	381.603	167.327	245.717
Pgl_GLEAN_10002350	202.9	383.65	946.813	316.63
Pgl_GLEAN_10002352	625.4	4183.96	2065.28	2916.48
Pgl_GLEAN_10002353	3.9	-	-	-
Pgl_GLEAN_10002354	59.3	255.047	199.357	185.057
Pgl_GLEAN_10002355	104.8	186.383	83.9833	145.65
Pgl_GLEAN_10002356	324.4	63.18	40.3367	92.9
Pgl_GLEAN_10002357	88	14.73	3.61	24.0933
Pgl_GLEAN_10002359	200.7	28.6	26.6933	53.1133
Pgl_GLEAN_10002361	-	7.80333	18.1867	12.4867
Pgl_GLEAN_10002362	187.2	599.14	610.907	458.847
Pgl_GLEAN_10002363	69.4	19.4333	69.4933	60.59
Pgl_GLEAN_10002364	2169.4	8282.31	7243.49	11892.2
Pgl_GLEAN_10002365	103.4	230.357	156.367	224.727
Pgl_GLEAN_10002370	357.1	-	-	-
Pgl_GLEAN_10002372	365.8	3086.64	2770.5	2664.66
Pgl_GLEAN_10002373	31.3	-	-	-
Pgl_GLEAN_10002374	10.2	-	-	-
Pgl_GLEAN_10002379	457.5	1664.1	1268.02	1404.68
Pgl_GLEAN_10002380	2331.6	4346.08	3864.78	4906.97
Pgl_GLEAN_10002382	36.4	2797.67	443.667	1486.75
Pgl_GLEAN_10002383	-	1996.57	331.55	698.617
Pgl_GLEAN_10002384	337.7	242.903	180.47	249.61
Pgl_GLEAN_10002387	547.7	3.85667	18.0933	44.24
Pgl_GLEAN_10002388	13.8	33.1867	28.9467	96.3433
Pgl_GLEAN_10002390	13.1	603.65	429.283	374.867
Pgl_GLEAN_10002391	39.7	776.563	587.383	839.223
Pgl_GLEAN_10002392	120.8	15884	4548.4	7579.77
Pgl_GLEAN_10002393	173.4	5.63333	35.1833	11.3733
Pgl_GLEAN_10002394	15.4	-	-	-
Pgl_GLEAN_10002395	52.4	264.5	331.54	210.97
Pgl_GLEAN_10002400	280.8	1032.27	1046.64	950.737
Pgl_GLEAN_10002402	14.3	1051.85	1020.41	870.323
Pgl_GLEAN_10002403	205.3	758.513	820.347	619.613
Pgl_GLEAN_10002404	128	8.89333	22.25	0
Pgl_GLEAN_10002406	223.3	403.46	279.697	333.183
Pgl_GLEAN_10002408	5.3	58.0733	57.4467	53.03
Pgl_GLEAN_10002411	1066.6	5251.93	9025.47	5199.13
Pgl_GLEAN_10002412	-	8.28667	13.5167	7.37333
Pgl_GLEAN_10002413	37.8	2903.09	2716.55	2909.06
Pgl_GLEAN_10002414	911.5	1637.61	2113.37	2134.82
Pgl_GLEAN_10002415	1020.6	5371.72	4870.98	4482.15
Pgl_GLEAN_10002416	24.5	5.58333	161.767	53.35
Pgl_GLEAN_10002417	63.1	189.21	189.833	176.557
Pgl_GLEAN_10002418	371.7	2134.61	2330.82	2746.78
Pgl_GLEAN_10002419	140.9	5839.98	4853.72	4300.27
Pgl_GLEAN_10002420	2508.8	6192.04	6820.51	5987.37
Pgl_GLEAN_10002421	201.6	403.837	502.037	426.107
Pgl_GLEAN_10002427	2374	-	-	-
Pgl_GLEAN_10002428	2482	10462.8	10428.9	10981.1
Pgl_GLEAN_10002431	7.3	-	-	-
Pgl_GLEAN_10002435	6.9	-	-	-
Pgl_GLEAN_10002437	64.5	-	-	-
Pgl_GLEAN_10002438	10.1	-	-	-
Pgl_GLEAN_10002439	124	-	-	-
Pgl_GLEAN_10002441	548.9	-	-	-
Pgl_GLEAN_10002442	3467.1	5811.92	8914.2	6959.04
Pgl_GLEAN_10002443	602.3	1183.14	676.903	823.863
Pgl_GLEAN_10002444	36.6	-	-	-
Pgl_GLEAN_10002446	241.3	-	-	-
Pgl_GLEAN_10002448	-	0	49.5433	6.18333
Pgl_GLEAN_10002449	2.4	-	-	-
Pgl_GLEAN_10002450	37.2	163.687	61.3467	103.797
Pgl_GLEAN_10002451	77.7	43.9867	15.0433	19.8433
Pgl_GLEAN_10002452	193.4	153.793	250.573	318.907
Pgl_GLEAN_10002453	865.6	2899.86	3243.98	3543.25
Pgl_GLEAN_10002454	-	8268.02	4444.12	4487.27
Pgl_GLEAN_10002455	-	1.39333	304.89	23.39
Pgl_GLEAN_10002456	14.9	9.63333	206.797	50.4967
Pgl_GLEAN_10002458	84.4	1087.77	720.473	804.537
Pgl_GLEAN_10002459	149.7	127.03	651.887	311.977
Pgl_GLEAN_10002460	683.1	2397.97	5440.62	3905.35
Pgl_GLEAN_10002461	126.2	375.693	478.067	484.797
Pgl_GLEAN_10002462	177	300.447	307.367	307.613
Pgl_GLEAN_10002463	225.9	674.52	774.63	459.92
Pgl_GLEAN_10002464	27.7	-	-	-
Pgl_GLEAN_10002465	-	41.5	4.08333	34.4033
Pgl_GLEAN_10002466	-	21.4567	4.16	15.3533
Pgl_GLEAN_10002467	91.7	491.757	661.41	513.8
Pgl_GLEAN_10002468	303.2	44096.1	35888.6	36202.9
Pgl_GLEAN_10002469	2.2	-	-	-
Pgl_GLEAN_10002471	5	-	-	-
Pgl_GLEAN_10002473	3406	13377.6	10670.9	14832.2
Pgl_GLEAN_10002475	27.8	119.26	172.173	132.693
Pgl_GLEAN_10002476	14.7	14.2567	728.553	54.0933
Pgl_GLEAN_10002477	21	-	-	-
Pgl_GLEAN_10002478	449.2	244.873	309.78	196.003
Pgl_GLEAN_10002479	65.4	1101.25	711.52	1366.5
Pgl_GLEAN_10002480	89.8	802.647	764.787	792.207
Pgl_GLEAN_10002481	6.8	-	-	-
Pgl_GLEAN_10002482	35.5	2.47333	31.3667	9.60333
Pgl_GLEAN_10002483	83.2	95.7833	23.5767	26.5633
Pgl_GLEAN_10002484	600.2	1623.01	1982.01	1794.48
Pgl_GLEAN_10002485	157.6	441.05	383.793	469.423
Pgl_GLEAN_10002486	7.6	472.27	127.39	325.143
Pgl_GLEAN_10002487	170	812.39	654.12	930.833
Pgl_GLEAN_10002491	147.4	1839.01	1673.4	2321.75
Pgl_GLEAN_10002492	1297.2	10888	9235.92	9543.46
Pgl_GLEAN_10002493	38.7	-	-	-
Pgl_GLEAN_10002494	8.8	736.577	555.35	1123.43
Pgl_GLEAN_10002496	90.8	704.193	693.687	770.46
Pgl_GLEAN_10002497	50.2	304.48	127.39	226.65
Pgl_GLEAN_10002498	14.4	24.8333	27.5	28.2433
Pgl_GLEAN_10002499	68.5	832.203	5122.88	1444.58
Pgl_GLEAN_10002500	12.2	-	-	-
Pgl_GLEAN_10002501	1112.7	22147.6	6721.84	11876.2
Pgl_GLEAN_10002502	664.4	4123.1	4516.9	3084.17
Pgl_GLEAN_10002503	15.6	2566.91	1498.99	1590.18
Pgl_GLEAN_10002504	-	150.333	60.7367	83.6733
Pgl_GLEAN_10002505	13.1	-	-	-
Pgl_GLEAN_10002512	7.5	432.653	629.097	515.243
Pgl_GLEAN_10002514	32.9	-	-	-
Pgl_GLEAN_10002516	3.1	440.607	491.247	300.787
Pgl_GLEAN_10002522	267.7	10631.1	48755.8	21466.7
Pgl_GLEAN_10002523	101.4	472.457	412.62	444.34
Pgl_GLEAN_10002524	256.1	563.713	843.363	573.583
Pgl_GLEAN_10002525	216	340.773	568.337	328.413
Pgl_GLEAN_10002526	3.2	-	-	-
Pgl_GLEAN_10002528	222.3	2111.21	1783.1	2280.08
Pgl_GLEAN_10002529	590	2101.43	2351.78	2368.58
Pgl_GLEAN_10002530	28.1	1498.58	665.493	1095
Pgl_GLEAN_10002531	4.1	-	-	-
Pgl_GLEAN_10002533	345.3	822.587	612.653	865.98
Pgl_GLEAN_10002534	1	-	-	-
Pgl_GLEAN_10002536	108.1	148.937	103.317	169.967
Pgl_GLEAN_10002537	5.6	-	-	-
Pgl_GLEAN_10002541	600.4	3616.16	2363.37	3055.37
Pgl_GLEAN_10002542	581.3	1823.09	1443.64	1573.43
Pgl_GLEAN_10002543	3313.8	33375	27468.2	30551.1
Pgl_GLEAN_10002544	5.5	38.53	32.65	50.8033
Pgl_GLEAN_10002546	269.5	4182.36	4035.05	3568.38
Pgl_GLEAN_10002547	939.5	65.7967	107.63	123.2
Pgl_GLEAN_10002548	-	159.43	57.6667	90.9
Pgl_GLEAN_10002551	4.1	2602.84	1687.73	2908.02
Pgl_GLEAN_10002552	208.2	1630.69	3734.38	3621.47
Pgl_GLEAN_10002553	7.5	-	-	-
Pgl_GLEAN_10002554	7.9	-	-	-
Pgl_GLEAN_10002555	311.9	1317.28	1684.8	1397.99
Pgl_GLEAN_10002556	177.7	186.84	399.303	121.087
Pgl_GLEAN_10002558	-	5.32667	17.8233	8.61
Pgl_GLEAN_10002559	1.9	-	-	-
Pgl_GLEAN_10002560	-	63.38	35.25	31
Pgl_GLEAN_10002562	106	-	-	-
Pgl_GLEAN_10002566	1778.4	8082.35	7081.95	7435.63
Pgl_GLEAN_10002569	84.5	17.2833	86.6133	112.477
Pgl_GLEAN_10002570	5.5	-	-	-
Pgl_GLEAN_10002571	30.3	129.103	86.8767	112.183
Pgl_GLEAN_10002572	31.3	333.763	328.36	315.61
Pgl_GLEAN_10002573	125.4	255.147	334.667	235.833
Pgl_GLEAN_10002575	1707.5	-	-	-
Pgl_GLEAN_10002576	23.6	362.28	488.6	401.26
Pgl_GLEAN_10002577	482.3	1086.77	2681.39	1076.65
Pgl_GLEAN_10002579	11.4	318.003	186.993	205.247
Pgl_GLEAN_10002581	69.5	1408.3	1107.79	1085.34
Pgl_GLEAN_10002583	867.6	2056.8	2030.2	2031.74
Pgl_GLEAN_10002584	1318.1	11025.5	10165.4	10065
Pgl_GLEAN_10002588	303.4	144.633	259.517	317.447
Pgl_GLEAN_10002589	33.8	-	-	-
Pgl_GLEAN_10002590	503.1	191.843	125.467	334.473
Pgl_GLEAN_10002591	3.8	-	-	-
Pgl_GLEAN_10002592	417.3	981.92	1648.61	1822.76
Pgl_GLEAN_10002593	197.9	8.82333	35.0167	49.4867
Pgl_GLEAN_10002594	-	79.57	156.753	104.107
Pgl_GLEAN_10002597	15	-	-	-
Pgl_GLEAN_10002598	-	387.373	12.19	101.53
Pgl_GLEAN_10002599	1802.2	-	-	-
Pgl_GLEAN_10002600	1851.6	-	-	-
Pgl_GLEAN_10002601	161.5	-	-	-
Pgl_GLEAN_10002602	2.6	-	-	-
Pgl_GLEAN_10002603	1420.9	-	-	-
Pgl_GLEAN_10002604	26.9	-	-	-
Pgl_GLEAN_10002605	1556.2	-	-	-
Pgl_GLEAN_10002606	281.2	-	-	-
Pgl_GLEAN_10002607	82.3	-	-	-
Pgl_GLEAN_10002608	262.9	-	-	-
Pgl_GLEAN_10002609	67.7	-	-	-
Pgl_GLEAN_10002610	371.5	-	-	-
Pgl_GLEAN_10002611	1183.9	-	-	-
Pgl_GLEAN_10002612	173.3	-	-	-
Pgl_GLEAN_10002613	54.2	-	-	-
Pgl_GLEAN_10002614	19.7	-	-	-
Pgl_GLEAN_10002615	42.7	-	-	-
Pgl_GLEAN_10002616	6.7	-	-	-
Pgl_GLEAN_10002617	71.7	-	-	-
Pgl_GLEAN_10002618	4636.6	-	-	-
Pgl_GLEAN_10002619	162.5	-	-	-
Pgl_GLEAN_10002620	75.3	-	-	-
Pgl_GLEAN_10002621	67.1	-	-	-
Pgl_GLEAN_10002622	110.7	-	-	-
Pgl_GLEAN_10002623	323.5	-	-	-
Pgl_GLEAN_10002624	1257.1	-	-	-
Pgl_GLEAN_10002625	6.2	-	-	-
Pgl_GLEAN_10002626	107.2	72.5933	77.7933	89.6133
Pgl_GLEAN_10002628	10.2	-	-	-
Pgl_GLEAN_10002629	5.3	25.62	19.3367	29.62
Pgl_GLEAN_10002630	67.9	221.367	229.793	176.103
Pgl_GLEAN_10002631	1118.8	8697.94	6209.92	7028.6
Pgl_GLEAN_10002633	289.7	272.1	410.95	384.313
Pgl_GLEAN_10002634	354.8	1335.02	1930.43	1971.94
Pgl_GLEAN_10002635	816	3073.28	3264.19	3668.35
Pgl_GLEAN_10002636	7	7.99	22.9267	11.4267
Pgl_GLEAN_10002638	63.6	206.04	132.963	190.59
Pgl_GLEAN_10002644	0	-	-	-
Pgl_GLEAN_10002645	19.9	12.6	34.2	29.6667
Pgl_GLEAN_10002646	61.8	27.5467	19.8767	46.7533
Pgl_GLEAN_10002647	9	248.367	167.703	388.847
Pgl_GLEAN_10002649	15.1	58.89	61.5367	81.24
Pgl_GLEAN_10002650	53.8	196.803	445.337	454.98
Pgl_GLEAN_10002651	2818.2	6822.57	6861.01	7184.33
Pgl_GLEAN_10002652	144.6	1373.75	1133.23	1475.06
Pgl_GLEAN_10002654	3677	-	-	-
Pgl_GLEAN_10002655	15.9	215.247	196.753	191.71
Pgl_GLEAN_10002657	359.9	-	-	-
Pgl_GLEAN_10002658	64.2	30.6033	4.02333	8.17333
Pgl_GLEAN_10002662	2659.6	24029.6	19713.5	24704.6
Pgl_GLEAN_10002663	2.7	-	-	-
Pgl_GLEAN_10002665	794.4	1885.41	1345.95	1373.21
Pgl_GLEAN_10002666	-	408.083	216.347	312.177
Pgl_GLEAN_10002667	763.8	226.103	607.56	281.373
Pgl_GLEAN_10002673	12	2573.6	1732.37	2859.33
Pgl_GLEAN_10002674	-	79.7933	86.4433	73.2167
Pgl_GLEAN_10002676	51.2	839.98	3603.57	1671.68
Pgl_GLEAN_10002678	2562.1	8246.9	9439.06	9251.54
Pgl_GLEAN_10002679	99.4	-	-	-
Pgl_GLEAN_10002680	8.3	-	-	-
Pgl_GLEAN_10002681	2.7	-	-	-
Pgl_GLEAN_10002682	72.4	1781.8	1094.38	1176.35
Pgl_GLEAN_10002683	9.4	983.227	1074.58	1196.81
Pgl_GLEAN_10002684	93	1262.83	650.273	1279.29
Pgl_GLEAN_10002686	-	82.0533	840.627	364.683
Pgl_GLEAN_10002688	-	441.68	2534.37	1471.78
Pgl_GLEAN_10002690	539.3	8864.97	2522.74	4314.51
Pgl_GLEAN_10002691	6.5	541.287	372.847	425.173
Pgl_GLEAN_10002692	332.3	580.16	543.513	622.703
Pgl_GLEAN_10002693	289.9	23.5133	53.0033	44.8233
Pgl_GLEAN_10002696	306.2	1181.43	877.197	903.363
Pgl_GLEAN_10002697	303.3	690.793	714.843	608.02
Pgl_GLEAN_10002698	-	13.24	12.9367	23.74
Pgl_GLEAN_10002699	264.5	856.25	1044.43	967.9
Pgl_GLEAN_10002700	-	15.2567	9.26	6.33
Pgl_GLEAN_10002701	920.2	1055.65	1382.08	1317.78
Pgl_GLEAN_10002702	111.8	233.38	147.637	134.04
Pgl_GLEAN_10002703	3.2	-	-	-
Pgl_GLEAN_10002704	365.5	3286.85	2182.92	2716.11
Pgl_GLEAN_10002705	663.2	2098.06	2442.71	2171.09
Pgl_GLEAN_10002706	136.6	332.157	304.05	338.04
Pgl_GLEAN_10002711	39.9	1543.61	627.807	943.697
Pgl_GLEAN_10002712	86.6	791.907	786.477	748.64
Pgl_GLEAN_10002713	62.4	996.117	698.837	738.637
Pgl_GLEAN_10002714	5.9	24.2567	9.07333	20.9667
Pgl_GLEAN_10002718	3.3	-	-	-
Pgl_GLEAN_10002719	6.9	-	-	-
Pgl_GLEAN_10002720	5.9	-	-	-
Pgl_GLEAN_10002721	81.5	280.553	279.607	349.803
Pgl_GLEAN_10002722	182.3	815.12	770.057	899.193
Pgl_GLEAN_10002723	485.1	1051.23	1588.52	1186.44
Pgl_GLEAN_10002724	777.8	4486.71	4903.59	4614.01
Pgl_GLEAN_10002725	136.1	169.19	938.983	209.973
Pgl_GLEAN_10002726	152.6	1037.8	625.417	599.303
Pgl_GLEAN_10002728	1423.1	4218.55	4169.48	4438.37
Pgl_GLEAN_10002729	1787.3	5876.54	9115.28	7025.53
Pgl_GLEAN_10002730	110.7	-	-	-
Pgl_GLEAN_10002732	112.6	-	-	-
Pgl_GLEAN_10002735	1317.3	22464.6	19473.6	20234.6
Pgl_GLEAN_10002736	69.9	16.4	7.36	13.37
Pgl_GLEAN_10002737	305.3	37.38	42.7667	51.95
Pgl_GLEAN_10002738	450.8	1740.75	1301.16	1733.75
Pgl_GLEAN_10002742	2909	16442.2	10549.1	15752.2
Pgl_GLEAN_10002744	3	-	-	-
Pgl_GLEAN_10002745	6.8	-	-	-
Pgl_GLEAN_10002746	25.2	-	-	-
Pgl_GLEAN_10002747	24.8	-	-	-
Pgl_GLEAN_10002748	5	-	-	-
Pgl_GLEAN_10002749	7.7	-	-	-
Pgl_GLEAN_10002750	1214.5	6474.18	7405.33	6531.86
Pgl_GLEAN_10002751	476	1991.28	11166.4	4203.32
Pgl_GLEAN_10002752	18.8	92.4067	172.983	101.643
Pgl_GLEAN_10002753	-	18.5467	25.5267	14.3333
Pgl_GLEAN_10002754	-	60.9833	23.9767	30.7133
Pgl_GLEAN_10002755	3.3	-	-	-
Pgl_GLEAN_10002756	8.9	-	-	-
Pgl_GLEAN_10002757	10.6	-	-	-
Pgl_GLEAN_10002759	9.9	-	-	-
Pgl_GLEAN_10002760	226.3	937.443	1182.62	1018.7
Pgl_GLEAN_10002763	-	90.52	62.6	92.8433
Pgl_GLEAN_10002764	-	47.6733	38.9167	62.0233
Pgl_GLEAN_10002765	-	298.93	260.687	316.753
Pgl_GLEAN_10002766	-	590.103	574.597	619.973
Pgl_GLEAN_10002768	-	79.35	85.21	88.74
Pgl_GLEAN_10002769	13.7	-	-	-
Pgl_GLEAN_10002770	7.1	-	-	-
Pgl_GLEAN_10002771	870.2	-	-	-
Pgl_GLEAN_10002772	29.2	15818.4	13996.1	13508.4
Pgl_GLEAN_10002774	-	127.523	437.21	127.177
Pgl_GLEAN_10002777	1604.8	6108.76	6965.3	7348.8
Pgl_GLEAN_10002778	13.6	95.0733	116.72	96.03
Pgl_GLEAN_10002779	307.2	2163.24	1990.83	2152.59
Pgl_GLEAN_10002783	632.1	3401.75	3689.48	2909.59
Pgl_GLEAN_10002784	228.4	261.967	358.683	370.87
Pgl_GLEAN_10002785	3.4	51.63	38.8933	51.19
Pgl_GLEAN_10002786	18.2	32.0567	59.5533	33.3133
Pgl_GLEAN_10002787	132.5	892.157	898.81	827.61
Pgl_GLEAN_10002789	915.5	2635.41	3214.05	3222.45
Pgl_GLEAN_10002791	145.1	-	-	-
Pgl_GLEAN_10002792	537.2	-	-	-
Pgl_GLEAN_10002793	15.9	-	-	-
Pgl_GLEAN_10002794	110.3	-	-	-
Pgl_GLEAN_10002795	968.2	-	-	-
Pgl_GLEAN_10002796	213.7	-	-	-
Pgl_GLEAN_10002797	434.9	-	-	-
Pgl_GLEAN_10002798	399.5	-	-	-
Pgl_GLEAN_10002799	237.8	-	-	-
Pgl_GLEAN_10002800	20.4	-	-	-
Pgl_GLEAN_10002801	1247.9	-	-	-
Pgl_GLEAN_10002802	135.7	-	-	-
Pgl_GLEAN_10002803	513.4	-	-	-
Pgl_GLEAN_10002804	57	-	-	-
Pgl_GLEAN_10002805	474.3	-	-	-
Pgl_GLEAN_10002806	30.8	-	-	-
Pgl_GLEAN_10002807	376	-	-	-
Pgl_GLEAN_10002808	69.4	-	-	-
Pgl_GLEAN_10002809	2989.8	-	-	-
Pgl_GLEAN_10002810	54.3	-	-	-
Pgl_GLEAN_10002813	573.4	-	-	-
Pgl_GLEAN_10002814	254.6	-	-	-
Pgl_GLEAN_10002815	429.8	-	-	-
Pgl_GLEAN_10002818	-	19.6	17.9733	26.2433
Pgl_GLEAN_10002819	73.3	139.153	135.653	175.043
Pgl_GLEAN_10002825	2.7	5.94333	23.61	10.6733
Pgl_GLEAN_10002828	-	2685.66	1768.46	2102.89
Pgl_GLEAN_10002829	1055.2	2681.03	2046.7	2792.68
Pgl_GLEAN_10002830	238.1	461.597	701.383	477.513
Pgl_GLEAN_10002831	117.2	153.837	160.023	105.727
Pgl_GLEAN_10002832	568.6	1562.32	2854.43	1693.95
Pgl_GLEAN_10002833	7061.9	58161	65412.9	47194.5
Pgl_GLEAN_10002834	249.6	1094.11	1072.09	891.37
Pgl_GLEAN_10002835	904.6	6761.12	4878.26	5826
Pgl_GLEAN_10002836	9.6	356.947	348.463	350.46
Pgl_GLEAN_10002837	642.1	6473.98	7095.96	5530.02
Pgl_GLEAN_10002838	42.1	-	-	-
Pgl_GLEAN_10002840	181.9	2322.14	5015.4	2875.08
Pgl_GLEAN_10002841	243.7	319.433	399.933	367.877
Pgl_GLEAN_10002850	4.7	1928.61	620.653	702.427
Pgl_GLEAN_10002851	153	401.483	421.487	368.813
Pgl_GLEAN_10002852	5.3	-	-	-
Pgl_GLEAN_10002855	1909.6	4370.63	7348.63	4747.62
Pgl_GLEAN_10002856	-	667.123	2154.57	451.883
Pgl_GLEAN_10002858	6.1	760.283	1235.51	1068.04
Pgl_GLEAN_10002859	43.7	-	-	-
Pgl_GLEAN_10002861	92.3	195.58	243.623	323.793
Pgl_GLEAN_10002866	2.6	-	-	-
Pgl_GLEAN_10002871	240.9	-	-	-
Pgl_GLEAN_10002872	2.6	-	-	-
Pgl_GLEAN_10002873	590.6	-	-	-
Pgl_GLEAN_10002874	86.6	-	-	-
Pgl_GLEAN_10002875	184.6	-	-	-
Pgl_GLEAN_10002876	729.2	-	-	-
Pgl_GLEAN_10002878	266.4	-	-	-
Pgl_GLEAN_10002879	243.6	-	-	-
Pgl_GLEAN_10002880	27.6	-	-	-
Pgl_GLEAN_10002881	153	-	-	-
Pgl_GLEAN_10002883	738	-	-	-
Pgl_GLEAN_10002884	115	-	-	-
Pgl_GLEAN_10002885	91.9	-	-	-
Pgl_GLEAN_10002887	26	-	-	-
Pgl_GLEAN_10002888	28.4	-	-	-
Pgl_GLEAN_10002889	660.5	-	-	-
Pgl_GLEAN_10002890	1778.1	-	-	-
Pgl_GLEAN_10002891	200	-	-	-
Pgl_GLEAN_10002892	32.9	-	-	-
Pgl_GLEAN_10002893	11	-	-	-
Pgl_GLEAN_10002894	27.2	-	-	-
Pgl_GLEAN_10002895	21.5	84.0367	105.727	111.15
Pgl_GLEAN_10002896	438.4	565.003	983.707	687.523
Pgl_GLEAN_10002900	318.9	1671.9	1316.21	1480.66
Pgl_GLEAN_10002901	413.2	74.6633	691.937	229.28
Pgl_GLEAN_10002904	7.6	-	-	-
Pgl_GLEAN_10002908	592.8	1264.63	1063.6	900.543
Pgl_GLEAN_10002909	432.2	637.453	657.183	595.263
Pgl_GLEAN_10002910	-	99.71	631.777	227.027
Pgl_GLEAN_10002911	2.5	-	-	-
Pgl_GLEAN_10002912	54.6	14.6467	111.853	19.4567
Pgl_GLEAN_10002913	1120.6	5656	3851.17	5478.6
Pgl_GLEAN_10002914	3.6	-	-	-
Pgl_GLEAN_10002916	1563.3	8577.21	6290.13	8829.49
Pgl_GLEAN_10002917	15.7	199.227	2.07333	35.72
Pgl_GLEAN_10002918	131.5	887.26	45.03	292.303
Pgl_GLEAN_10002921	5.6	0	88.5033	8.56333
Pgl_GLEAN_10002922	9.9	-	-	-
Pgl_GLEAN_10002923	12.2	-	-	-
Pgl_GLEAN_10002924	24.8	25.55	42.38	67.4767
Pgl_GLEAN_10002926	-	0	49.9833	8.27667
Pgl_GLEAN_10002927	127	427.777	305.54	171.547
Pgl_GLEAN_10002928	241.5	12781.2	14109.2	10887.2
Pgl_GLEAN_10002929	48.8	862.867	589.143	714.94
Pgl_GLEAN_10002931	233	-	-	-
Pgl_GLEAN_10002933	1020.3	-	-	-
Pgl_GLEAN_10002934	95.4	-	-	-
Pgl_GLEAN_10002936	293.6	-	-	-
Pgl_GLEAN_10002937	175.8	-	-	-
Pgl_GLEAN_10002938	463	-	-	-
Pgl_GLEAN_10002939	2789.2	-	-	-
Pgl_GLEAN_10002940	409.5	-	-	-
Pgl_GLEAN_10002941	44.6	-	-	-
Pgl_GLEAN_10002942	616.9	-	-	-
Pgl_GLEAN_10002943	834.7	-	-	-
Pgl_GLEAN_10002944	292.7	-	-	-
Pgl_GLEAN_10002945	626.6	-	-	-
Pgl_GLEAN_10002947	174.6	-	-	-
Pgl_GLEAN_10002948	1387.1	-	-	-
Pgl_GLEAN_10002949	29.4	-	-	-
Pgl_GLEAN_10002950	52.9	-	-	-
Pgl_GLEAN_10002951	170.8	-	-	-
Pgl_GLEAN_10002952	3765.1	-	-	-
Pgl_GLEAN_10002953	878.1	-	-	-
Pgl_GLEAN_10002954	59.2	-	-	-
Pgl_GLEAN_10002955	88.8	-	-	-
Pgl_GLEAN_10002957	210.9	-	-	-
Pgl_GLEAN_10002958	529.2	-	-	-
Pgl_GLEAN_10002959	287.3	-	-	-
Pgl_GLEAN_10002960	1151.8	-	-	-
Pgl_GLEAN_10002961	292.2	-	-	-
Pgl_GLEAN_10002963	1142.4	-	-	-
Pgl_GLEAN_10002964	611.2	-	-	-
Pgl_GLEAN_10002967	138.7	685.257	772.423	722.843
Pgl_GLEAN_10002969	1439.3	12150	11674.1	23713.4
Pgl_GLEAN_10002970	2099.4	14678.5	12845.5	12892.1
Pgl_GLEAN_10002971	25.5	67.38	35.86	30.74
Pgl_GLEAN_10002974	1042.9	15619.2	14553.9	13917
Pgl_GLEAN_10002975	520.7	1823.51	1659.15	1542.32
Pgl_GLEAN_10002976	924	3608.59	2762.32	3660.36
Pgl_GLEAN_10002977	2488.9	1981.55	2513.76	2410.82
Pgl_GLEAN_10002978	1.8	426.873	721.547	472.96
Pgl_GLEAN_10002981	5.2	-	-	-
Pgl_GLEAN_10002983	198.9	1103.96	516.787	720.507
Pgl_GLEAN_10002984	-	52.83	135.3	53.57
Pgl_GLEAN_10002985	21.2	-	-	-
Pgl_GLEAN_10002990	1263.9	3139.18	1873.63	2977.35
Pgl_GLEAN_10002991	532.5	4105.66	3037.2	2854.18
Pgl_GLEAN_10002993	427.1	232.267	207.5	259.417
Pgl_GLEAN_10002994	10.3	104.587	84.27	145.057
Pgl_GLEAN_10002995	170.7	619.043	868.263	574.667
Pgl_GLEAN_10002996	184.2	29.1167	97.3933	19.31
Pgl_GLEAN_10002998	9	-	-	-
Pgl_GLEAN_10002999	116.5	-	-	-
Pgl_GLEAN_10003001	4.5	-	-	-
Pgl_GLEAN_10003003	-	3789.52	2607.39	2660.45
Pgl_GLEAN_10003004	287.2	2273.88	6105.44	3088.89
Pgl_GLEAN_10003005	1086.6	3728.4	2514.26	2805.79
Pgl_GLEAN_10003006	148.7	3434.73	2555.51	2748.17
Pgl_GLEAN_10003007	83.8	67.9667	81.8733	73.0433
Pgl_GLEAN_10003014	203.4	2289	1865.2	2033.88
Pgl_GLEAN_10003015	836.5	2667.35	6431.49	3310.19
Pgl_GLEAN_10003016	1636.1	11384.4	9666.2	8706.45
Pgl_GLEAN_10003017	336.9	901.1	1344.61	948.92
Pgl_GLEAN_10003018	9.5	-	-	-
Pgl_GLEAN_10003019	6.8	-	-	-
Pgl_GLEAN_10003023	558.1	2497.49	2465.83	2089.29
Pgl_GLEAN_10003024	43.2	51.6567	17.63	51.9467
Pgl_GLEAN_10003025	1503.3	143.433	211.257	154.427
Pgl_GLEAN_10003032	7.6	309.963	540.447	348.74
Pgl_GLEAN_10003034	-	70.0467	239.44	146.257
Pgl_GLEAN_10003035	4.4	-	-	-
Pgl_GLEAN_10003036	179.2	439.537	151.707	242.16
Pgl_GLEAN_10003037	41.7	1102.12	1198.03	721.8
Pgl_GLEAN_10003038	25.4	47.8767	58.5367	95.8533
Pgl_GLEAN_10003039	727.1	-	-	-
Pgl_GLEAN_10003042	645.8	-	-	-
Pgl_GLEAN_10003043	207.4	-	-	-
Pgl_GLEAN_10003044	1921.1	-	-	-
Pgl_GLEAN_10003048	153.3	-	-	-
Pgl_GLEAN_10003049	168.8	-	-	-
Pgl_GLEAN_10003051	43.2	354.4	1045.22	517.307
Pgl_GLEAN_10003052	39.3	514.853	1591.58	789.313
Pgl_GLEAN_10003053	-	184.33	71.9333	147.183
Pgl_GLEAN_10003054	848.8	129.963	295.27	51.22
Pgl_GLEAN_10003055	102.2	935.767	662.823	777.64
Pgl_GLEAN_10003058	1.4	-	-	-
Pgl_GLEAN_10003059	140.7	11764.5	7720.42	8307.67
Pgl_GLEAN_10003060	4642.5	38374.6	36421.8	27422.2
Pgl_GLEAN_10003061	4.1	-	-	-
Pgl_GLEAN_10003062	406.3	1362.79	1414.97	1398.44
Pgl_GLEAN_10003063	10.3	1841.2	1115.53	1127.44
Pgl_GLEAN_10003065	23.8	-	-	-
Pgl_GLEAN_10003066	404.6	1278.97	1202.79	1239.91
Pgl_GLEAN_10003067	3440.1	112965	62807	86234.9
Pgl_GLEAN_10003068	530.1	908.46	1360.63	1444.52
Pgl_GLEAN_10003069	71.6	650.18	406.397	427.16
Pgl_GLEAN_10003070	742	1567.79	1682.08	1972.77
Pgl_GLEAN_10003071	100.4	2231.5	2665.62	1827.43
Pgl_GLEAN_10003075	6.8	-	-	-
Pgl_GLEAN_10003077	1605.3	-	-	-
Pgl_GLEAN_10003078	1634.5	-	-	-
Pgl_GLEAN_10003080	3.6	-	-	-
Pgl_GLEAN_10003083	2112.3	9165.54	7262.77	10309.3
Pgl_GLEAN_10003084	250.8	126.62	212.647	148.923
Pgl_GLEAN_10003085	4.5	-	-	-
Pgl_GLEAN_10003087	139.7	447.383	579.23	521.767
Pgl_GLEAN_10003088	122.6	862.077	817.363	879.983
Pgl_GLEAN_10003089	46.1	161.997	108.937	178.1
Pgl_GLEAN_10003090	-	7.31667	31.5233	5.51333
Pgl_GLEAN_10003091	883.1	8777.62	6875.81	7169.92
Pgl_GLEAN_10003092	750.4	3310.22	2902.38	2671.94
Pgl_GLEAN_10003095	1204.3	2966.45	3711.34	3621.52
Pgl_GLEAN_10003097	191.5	-	-	-
Pgl_GLEAN_10003098	223.5	-	-	-
Pgl_GLEAN_10003100	1803.2	-	-	-
Pgl_GLEAN_10003103	678.8	8341.28	3607.67	4917.26
Pgl_GLEAN_10003104	60.5	2011	525.327	886.383
Pgl_GLEAN_10003105	360	1016.83	816.01	864.753
Pgl_GLEAN_10003106	3.9	-	-	-
Pgl_GLEAN_10003107	23.3	62.7967	86.29	64.2733
Pgl_GLEAN_10003108	5.7	816.803	1757.1	875.913
Pgl_GLEAN_10003109	-	2.36667	28.3133	13.85
Pgl_GLEAN_10003110	-	232.197	247.48	226.187
Pgl_GLEAN_10003111	76.2	219.47	245.833	278.167
Pgl_GLEAN_10003112	5.8	-	-	-
Pgl_GLEAN_10003113	41.8	-	-	-
Pgl_GLEAN_10003116	153.5	-	-	-
Pgl_GLEAN_10003119	301.2	-	-	-
Pgl_GLEAN_10003120	24.8	3774.52	1794.76	3259.2
Pgl_GLEAN_10003121	98.8	-	-	-
Pgl_GLEAN_10003127	-	965.153	372.247	470.65
Pgl_GLEAN_10003128	6.7	-	-	-
Pgl_GLEAN_10003129	20.1	30.39	32.1567	27.2267
Pgl_GLEAN_10003130	3.6	6581.54	1124.01	3174.34
Pgl_GLEAN_10003131	772	3158.86	2743.86	3224.63
Pgl_GLEAN_10003132	590.6	3591.89	3258.35	3348.56
Pgl_GLEAN_10003133	24.5	-	-	-
Pgl_GLEAN_10003135	25.2	-	-	-
Pgl_GLEAN_10003136	12.4	-	-	-
Pgl_GLEAN_10003138	56.5	-	-	-
Pgl_GLEAN_10003141	778.4	5683.67	2889.84	5194.35
Pgl_GLEAN_10003142	158.6	169.72	277.037	354.007
Pgl_GLEAN_10003143	238	695.233	719.72	712.747
Pgl_GLEAN_10003144	12.2	9.71333	19.8267	24.5467
Pgl_GLEAN_10003148	150.1	250.27	206.34	306.263
Pgl_GLEAN_10003149	259.5	263.793	247.75	294.003
Pgl_GLEAN_10003150	1906	40183.8	22420.9	26411.9
Pgl_GLEAN_10003151	4.5	-	-	-
Pgl_GLEAN_10003152	312.7	-	-	-
Pgl_GLEAN_10003159	-	0	38.5167	5.96333
Pgl_GLEAN_10003160	-	12.7167	213.173	41.8433
Pgl_GLEAN_10003161	81.8	1343.29	810.413	1246.63
Pgl_GLEAN_10003162	11.3	-	-	-
Pgl_GLEAN_10003166	246.9	9027.43	7054.44	7052.52
Pgl_GLEAN_10003167	51.7	350.883	284.543	247.76
Pgl_GLEAN_10003168	130.7	625.32	529.81	591.193
Pgl_GLEAN_10003169	1239	1642.63	2328.59	1679.39
Pgl_GLEAN_10003170	173.4	399.29	3277.85	1471.55
Pgl_GLEAN_10003171	20.8	48.0067	104.44	94.5133
Pgl_GLEAN_10003172	141.1	311.803	158.49	257.943
Pgl_GLEAN_10003173	283.3	1078.24	1625.98	1049.58
Pgl_GLEAN_10003174	36.4	501.637	207.817	396.143
Pgl_GLEAN_10003175	1239.9	2722.21	3405.53	3453.29
Pgl_GLEAN_10003176	293.5	53.6167	54.5767	56.14
Pgl_GLEAN_10003177	182.9	175.817	160.7	139.477
[truncated: 23,191 more rows]
