# Supplementary material for: Genetic control of the leaf ionome in pearl millet and correlation with root and agromorphological traits
Source: PLoS One. 2025 May 19;20(5):e0319140. doi: 10.1371/journal.pone.0319140 (PMC12088009; doi:10.1371/journal.pone.0319140)
Supplement: S1 File — Field trial experimental design. The design follows a completely randomized block layout with four replicates. Each replicate consists of 10 sub-blocks, each containing 16 plots. Each plot (detail shown in the top right) is planted with three rows of 10 plants of the same genotype, with a spacing of 0.9 m between rows and 0.3 m between plants. The red dots indicate locations where soil samples were collected at 4 different depths (0–140 cm). Leaf samples, soil analyses, and root traits were also studied (illustrations shown at the bottom right). The blue icons represent irrigation pumps. S2 Fig. Correlation plot for soil ion content in 2021 (A) and 2022 (B) field sites. Heatmap representing Pearson’s correlation coefficients between soil ion concentrations measured at four different depths (0–140 cm). Color gradients indicate the Pearson’s correlation coefficient. Non-significant correlations at a p-value threshold of 0.05 are indicated with a cross. S3 Fig. Boxplot representing variation in ion content in 2021 and 2022 in the PMIGAP panel. Ion content is represented as mg/kg. p-values from the Wilcoxon test are represented. S4 Fig. Correlation plot for leaf ion content of the PMIGAP panel measured during the experimental field study. Heatmap representing Pearson’s correlation coefficients between BLUEs of all accessions of the panel observed in 2021 (A) and 2022 (B). Color gradients indicate the Pearson’s correlation coefficient. Non-significant correlations at a p-value threshold of 0.05 are indicated with a cross. S5 Fig. Correlation plot for ion content, root (A) and agro-morphological (B) traits in 2021 and 2022. Heatmap representing Pearson’s correlation coefficients between ion content, root and agro-morphological traits. Color gradients indicate the Pearson’s correlation coefficient. Significant correlations at a p-value threshold of 0.05 are indicated in bold. Roots traits are number of metaxylem vessels (MX_Number), mean area of metaxylem vessels (Meansize [file pone.0319140.s001.zip › Supplementary/S2 Table.xlsx]

## Sheet: Feuil1
Ion	SNP	chrom	POS	pvalue	significant_method	methods	Year
Co	CM007982_132197390	1	132197390	2.46e-05	lfmm	lfmm	fisher
Li	CM007982_165351139	1	165351139	3.06e-08	lfmm	lfmm_emma_blink	2022_2022_2022
Li	CM007982_165351165	1	165351165	3.06e-08	lfmm	lfmm_emma_blink	2022_2022_2022
S	CM007982_170115621	1	170115621	1.36e-07	emma	lfmm_emma_blink	fisher_fisher_fisher
Co	CM007982_183543589	1	183543589	6.66e-07	blink	lfmm_emma_blink	fisher_fisher_fisher
Ca & Sr	CM007982_212379209	1	212379209	2.63e-06 & 1.16e-06	lfmm & lfmm	lfmm & lfmm	2022 & 2022
Co	CM007982_214174141	1	214174141	2.28e-05	emma	emma	fisher
Co	CM007982_214289545	1	214289545	3.18e-07	lfmm	lfmm_emma_cmlm	fisher_fisher_fisher
Co	CM007982_214363920	1	214363920	6.62e-06	lfmm	lfmm_emma	fisher_fisher
Co	CM007982_215866588	1	215866588	2.42e-05	emma	emma	fisher
Co	CM007982_216089292	1	216089292	2.68e-06	emma	lfmm_emma	fisher_fisher
Co	CM007982_216440156	1	216440156	6.29e-06	lfmm	lfmm	fisher
Co	CM007982_21737510	1	21737510	2.33e-06	lfmm	lfmm_emma	fisher_fisher
Co	CM007982_219706896	1	219706896	1.28e-06	emma	lfmm_emma_cmlm	fisher_fisher_fisher
Co	CM007982_220270952	1	220270952	1.8e-05	emma	emma	fisher
Co	CM007982_221926552	1	221926552	2.37e-05	lfmm	lfmm	fisher
Co	CM007982_222891599	1	222891599	3.81e-06	cmlm	lfmm_emma_cmlm	fisher_fisher_fisher
Co	CM007982_231685930	1	231685930	6.23e-06	emma	emma	fisher
Rb	CM007982_241097938	1	241097938	2.39e-06	emma	emma	fisher
Co	CM007982_24633168	1	24633168	1.06e-05	lfmm	lfmm	fisher
Cd	CM007982_258221861	1	258221861	5.03e-07	lfmm	lfmm	fisher
Cd	CM007982_258222661	1	258222661	5.03e-07	lfmm	lfmm	fisher
Cd	CM007982_258222704	1	258222704	3.8e-07	lfmm	lfmm	fisher
Cd	CM007982_258228781	1	258228781	5.03e-07	lfmm	lfmm	fisher
Co	CM007982_42735525	1	42735525	5.23e-07	lfmm	lfmm_emma_cmlm	fisher_fisher_fisher
Co	CM007982_42735592	1	42735592	5.23e-07	lfmm	lfmm_emma_cmlm	fisher_fisher_fisher
K	CM007982_71939007	1	71939007	2.75e-06	lfmm	lfmm	fisher
Co	CM007982_8307738	1	8307738	4.84e-06	cmlm	emma_cmlm	fisher_fisher
Co	CM007982_86751468	1	86751468	1.77e-06	lfmm	lfmm_emma	fisher_fisher
Co	CM007983_101785532	2	101785532	1.92e-06	emma	lfmm_emma	fisher_fisher
Co	CM007983_101793398	2	101793398	2.91e-05	emma	emma	fisher
Co	CM007983_101795880	2	101795880	1.61e-05	emma	emma	fisher
Co	CM007983_102166874	2	102166874	1.56e-06	emma	emma	fisher
Co	CM007983_104091260	2	104091260	1.96e-05	emma	emma	fisher
Rb	CM007983_116594322	2	116594322	4.52e-06	emma	emma	fisher
Rb	CM007983_137273097	2	137273097	2.21e-07	emma	emma	fisher
Co	CM007983_137637083	2	137637083	1.59e-05	lfmm	lfmm	fisher
Rb	CM007983_138782982	2	138782982	4.14e-06	emma	emma	fisher
Rb	CM007983_139792664	2	139792664	4.21e-06	emma	emma	fisher
Co	CM007983_139969843	2	139969843	2.12e-05	lfmm	lfmm	fisher
Rb	CM007983_145363121	2	145363121	8.39e-06	emma	emma	fisher
Rb	CM007983_145470875	2	145470875	9.24e-06	emma	emma	fisher
Rb	CM007983_146351281	2	146351281	4.51e-06	emma	emma	fisher
Rb	CM007983_147005787	2	147005787	2.48e-06	emma	emma	fisher
Rb	CM007983_151577141	2	151577141	1.07e-06	emma	emma	fisher
Rb	CM007983_152408548	2	152408548	4.96e-06	emma	emma	fisher
Rb	CM007983_152908199	2	152908199	4.3e-06	emma	emma	fisher
Rb	CM007983_154323400	2	154323400	4.38e-06	emma	emma	fisher
Rb	CM007983_155776742	2	155776742	8.32e-06	emma	emma	fisher
Rb	CM007983_155837176	2	155837176	1.69e-06	emma	emma	fisher
Rb	CM007983_155902993	2	155902993	8.82e-06	emma	emma	fisher
Rb	CM007983_157685967	2	157685967	2.12e-06	emma	emma	fisher
Rb	CM007983_157814421	2	157814421	1.6e-07	emma	emma	fisher
Rb	CM007983_160143217	2	160143217	2.26e-06	emma	emma	fisher
Rb	CM007983_160916180	2	160916180	6.98e-06	emma	emma	fisher
Rb	CM007983_161285937	2	161285937	5.4e-06	emma	emma	fisher
Rb	CM007983_161423381	2	161423381	3.76e-07	emma	emma	fisher
Sr	CM007983_165606400	2	165606400	1.6e-05	lfmm	lfmm	fisher_2022
Rb	CM007983_166514844	2	166514844	2.26e-06	emma	emma	fisher
Rb	CM007983_166953470	2	166953470	5.01e-07	emma	emma	fisher
Rb	CM007983_167189254	2	167189254	1.65e-06	emma	emma	fisher
Rb	CM007983_176703067	2	176703067	7.99e-06	emma	emma	fisher
Co	CM007983_185785483	2	185785483	2.01e-05	emma	emma	fisher
Rb	CM007983_195137821	2	195137821	6.87e-06	emma	emma	fisher
Rb	CM007983_195766916	2	195766916	5.97e-06	emma	emma	fisher
K	CM007983_196037494	2	196037494	7.06e-06	emma	emma	fisher
Fe	CM007983_202518098	2	202518098	2.53e-06	emma	emma	fisher
Co	CM007983_218133904	2	218133904	9e-06	emma	emma	fisher
Sr	CM007983_222141837	2	222141837	1.33e-05	lfmm	lfmm	fisher
Co	CM007983_228741700	2	228741700	2.2e-05	emma	emma	fisher
K	CM007983_27393436	2	27393436	7.48e-11	emma	lfmm_emma_blink	fisher_fisher_fisher
Na	CM007983_27393545	2	27393545	6.89e-07	emma	emma	fisher
Na	CM007983_27393580	2	27393580	9.79e-08	emma	emma	fisher
Co	CM007983_35318470	2	35318470	3.28e-06	cmlm	lfmm_cmlm	fisher_fisher
Fe	CM007983_38602303	2	38602303	1.85e-06	emma	emma	fisher
Co	CM007983_45314799	2	45314799	2.6e-05	emma	emma	fisher
Co	CM007983_45314892	2	45314892	1.66e-05	emma	emma	fisher
Co	CM007983_45463641	2	45463641	8.45e-06	emma	lfmm_emma	fisher_fisher
Co	CM007983_47560244	2	47560244	2.46e-05	emma	emma	fisher
Sr	CM007983_5443946	2	5443946	3.19e-05	lfmm	lfmm	fisher
Sr	CM007983_54642983	2	54642983	3.67e-05	lfmm	lfmm	2022
Sr	CM007983_58032425	2	58032425	3.23e-05	lfmm	lfmm	2022
Co	CM007983_67360035	2	67360035	8.63e-06	emma	lfmm_emma	fisher_fisher
Co	CM007983_72673361	2	72673361	2.32e-06	emma	lfmm_emma	fisher_fisher
Ca & Sr	CM007983_85127117	2	85127117	5.01e-06 & 1.49e-07	lfmm & lfmm	lfmm & lfmm	2022 & fisher_2022
Ca & Sr	CM007983_85127118	2	85127118	5.01e-06 & 1.49e-07	lfmm & lfmm	lfmm & lfmm	2022 & fisher_2022
Ca & Sr	CM007983_85212161	2	85212161	2.05e-05 & 3.19e-06	lfmm & lfmm	lfmm & lfmm	2022 & fisher_2022
Sr	CM007984_115539275	3	115539275	2.31e-05	lfmm	lfmm	fisher
Co	CM007984_137071261	3	137071261	1.1e-07	emma	lfmm_emma_cmlm	fisher_fisher_fisher
Co	CM007984_137081183	3	137081183	1.64e-06	lfmm	lfmm_emma	fisher_fisher
Rb	CM007984_143533411	3	143533411	1.14e-07	emma	emma	fisher_2022
Na	CM007984_145924454	3	145924454	1.62e-06	emma	emma	fisher
Co	CM007984_150952225	3	150952225	2.6e-05	lfmm	lfmm	fisher
Co	CM007984_151543636	3	151543636	5.72e-06	lfmm	lfmm_emma	fisher_fisher
Co	CM007984_151543787	3	151543787	1.73e-05	emma	lfmm_emma	fisher_fisher
Zn	CM007984_175667879	3	175667879	7.15e-07	emma	emma	fisher
Rb	CM007984_176199720	3	176199720	2.72e-07	emma	emma	fisher_2022
Mg	CM007984_177312638	3	177312638	6.67e-07	emma	lfmm_emma_blink	fisher_fisher_fisher
Na	CM007984_177341844	3	177341844	1.87e-06	emma	emma	fisher
Co	CM007984_183143202	3	183143202	2.43e-05	emma	emma	fisher
Co	CM007984_183226574	3	183226574	2.04e-05	emma	emma	fisher
Co	CM007984_188747046	3	188747046	4.01e-07	lfmm	lfmm_cmlm	fisher_fisher
Co	CM007984_189437763	3	189437763	3e-05	emma	emma	fisher
K	CM007984_207071465	3	207071465	4.63e-07	blink	lfmm_emma_blink	fisher_fisher_fisher
K	CM007984_207071498	3	207071498	4.63e-07	blink	lfmm_emma_blink	fisher_fisher_fisher
Sr	CM007984_230575451	3	230575451	3.23e-05	lfmm	lfmm	fisher
K	CM007984_237846516	3	237846516	3.32e-06	emma	emma	fisher
Sr	CM007984_250820766	3	250820766	3.33e-05	lfmm	lfmm	fisher
Sr	CM007984_250820782	3	250820782	2.68e-05	lfmm	lfmm	fisher
Co	CM007984_257782514	3	257782514	1.71e-05	lfmm	lfmm_emma	fisher_fisher
Co	CM007984_257782515	3	257782515	1.71e-05	lfmm	lfmm_emma	fisher_fisher
Cu	CM007984_29609105	3	29609105	7.6e-07	lfmm	lfmm	2022
Sr	CM007984_35262430	3	35262430	2.56e-05	lfmm	lfmm	2022
Co	CM007984_3584222	3	3584222	1.13e-05	lfmm	lfmm_emma	fisher_fisher
Co	CM007984_5571278	3	5571278	2.9e-05	emma	emma	fisher
K	CM007984_69855240	3	69855240	4.72e-07	lfmm	lfmm	fisher
Co	CM007985_100054768	4	100054768	2.12e-05	emma	emma	fisher
Co	CM007985_101079249	4	101079249	5.13e-08	emma	lfmm_emma	fisher_fisher
K	CM007985_10898978	4	10898978	1.33e-06	lfmm	lfmm	fisher
K	CM007985_10899130	4	10899130	1.09e-06	lfmm	lfmm	fisher
Co	CM007985_114170765	4	114170765	8.5e-06	emma	emma	fisher
Co	CM007985_122163901	4	122163901	7.48e-06	emma	lfmm_emma	fisher_fisher
Co	CM007985_148020818	4	148020818	8.97e-06	emma	lfmm_emma	fisher_fisher
Co	CM007985_154724341	4	154724341	1.31e-05	emma	emma	fisher
Co	CM007985_165419780	4	165419780	1.93e-05	emma	emma	fisher
Co	CM007985_165419807	4	165419807	1.5e-06	emma	lfmm_emma	fisher_fisher
Co	CM007985_20736632	4	20736632	3.06e-05	emma	emma	fisher
Co	CM007985_39408023	4	39408023	2.62e-05	lfmm	lfmm	fisher
Co	CM007985_53788591	4	53788591	2.06e-05	emma	emma	fisher
Rb	CM007985_56814141	4	56814141	3.2e-07	emma	emma	2022
Co	CM007985_68322163	4	68322163	8.08e-06	lfmm	lfmm	fisher
Co	CM007985_72025564	4	72025564	2.81e-05	emma	emma	fisher
Co	CM007985_72025593	4	72025593	2.84e-05	emma	emma	fisher
Co	CM007985_76302477	4	76302477	1.14e-05	lfmm	lfmm_emma	fisher_fisher
Rb	CM007985_77519317	4	77519317	4.97e-06	emma	emma	fisher
Co	CM007985_77664683	4	77664683	3.15e-06	lfmm	lfmm_emma	fisher_fisher
Co	CM007985_77664764	4	77664764	3.15e-06	lfmm	lfmm_emma	fisher_fisher
Co	CM007985_77664918	4	77664918	2.94e-06	lfmm	lfmm_emma	fisher_fisher
Co	CM007985_77744734	4	77744734	4.5e-08	lfmm	lfmm_emma_cmlm	fisher_fisher_fisher
Co	CM007985_77765250	4	77765250	1.93e-07	emma	lfmm_emma	fisher_fisher
Co	CM007985_77963175	4	77963175	1.92e-06	lfmm	lfmm_emma	fisher_fisher
Co	CM007985_77973751	4	77973751	3.85e-07	emma	lfmm_emma_cmlm	fisher_fisher_fisher
Co	CM007985_77973784	4	77973784	1.69e-11	blink	lfmm_emma_blink_cmlm	fisher_fisher_fisher_fisher
Co	CM007985_77973795	4	77973795	3.16e-10	emma	lfmm_emma_cmlm	fisher_fisher_fisher
Co	CM007985_77973841	4	77973841	7.38e-07	emma	lfmm_emma	fisher_fisher
Co	CM007985_77973970	4	77973970	9.9e-09	emma	lfmm_emma_cmlm	fisher_fisher_fisher
Co	CM007985_79436487	4	79436487	1.1e-05	emma	lfmm_emma	fisher_fisher
Co	CM007985_79436507	4	79436507	1.45e-05	emma	lfmm_emma	fisher_fisher
Co	CM007985_79436546	4	79436546	2.15e-06	lfmm	lfmm_emma	fisher_fisher
Co	CM007985_79436555	4	79436555	1.1e-05	emma	lfmm_emma	fisher_fisher
Co	CM007985_79436649	4	79436649	2.07e-06	emma	lfmm_emma	fisher_fisher
Co	CM007985_79436683	4	79436683	2.4e-06	emma	lfmm_emma	fisher_fisher
Co	CM007985_80734512	4	80734512	1.85e-05	emma	emma	fisher
Co	CM007985_82350990	4	82350990	8.88e-06	emma	emma	fisher
Co	CM007985_92090371	4	92090371	1.8e-05	emma	emma	fisher
Co	CM007985_92090389	4	92090389	1.8e-05	emma	emma	fisher
Co	CM007986_101072051	5	101072051	2.08e-06	lfmm	lfmm_emma	fisher_fisher
Co	CM007986_101072073	5	101072073	2.82e-06	emma	lfmm_emma	fisher_fisher
Co	CM007986_101072081	5	101072081	9.66e-07	emma	lfmm_emma	fisher_fisher
Co	CM007986_101072082	5	101072082	2.08e-06	lfmm	lfmm_emma	fisher_fisher
Co	CM007986_101072154	5	101072154	2.9e-06	lfmm	lfmm_emma	fisher_fisher
Co	CM007986_128822256	5	128822256	2.59e-07	blink	lfmm_emma_blink_cmlm	fisher_fisher_fisher_fisher
K	CM007986_139006657	5	139006657	1.53e-06	emma	emma	fisher
Co	CM007986_143747150	5	143747150	1.47e-05	lfmm	lfmm_emma	fisher_fisher
Li	CM007986_33945813	5	33945813	8.76e-08	emma	emma	2021_fisher
Co	CM007986_54343385	5	54343385	3.76e-06	lfmm	lfmm_emma_cmlm	fisher_fisher_fisher
Co	CM007986_54343394	5	54343394	3.76e-06	lfmm	lfmm_emma_cmlm	fisher_fisher_fisher
Co	CM007986_54343401	5	54343401	3.76e-06	lfmm	lfmm_emma_cmlm	fisher_fisher_fisher
Co	CM007986_54343406	5	54343406	3.76e-06	lfmm	lfmm_emma_cmlm	fisher_fisher_fisher
Fe	CM007986_56265225	5	56265225	3.85e-07	emma	emma	fisher
Fe	CM007986_6219981	5	6219981	2.92e-06	emma	emma	fisher
Fe	CM007986_6220019	5	6220019	6.94e-07	emma	emma	fisher
Sr	CM007986_6220032	5	6220032	3.15e-05	lfmm	lfmm	fisher
Ca & Sr	CM007986_70028780	5	70028780	1.47e-05 & 3.56e-05	lfmm & lfmm	lfmm & lfmm	2022 & 2022
Li	CM007986_76212342	5	76212342	2.47e-08	lfmm	lfmm_emma	2022_2022
Co	CM007986_83319470	5	83319470	1.91e-05	lfmm	lfmm	fisher
Co	CM007986_83319493	5	83319493	1.91e-05	lfmm	lfmm	fisher
Co	CM007986_83319510	5	83319510	1.91e-05	lfmm	lfmm	fisher
Co	CM007986_83319610	5	83319610	1.91e-05	lfmm	lfmm	fisher
Co	CM007986_83319646	5	83319646	1.91e-05	lfmm	lfmm	fisher
K	CM007987_104928234	6	104928234	2.83e-07	emma	emma	fisher
Sr	CM007987_108782723	6	108782723	6.18e-06	lfmm	lfmm	fisher_2022
Co	CM007987_114491048	6	114491048	2.65e-05	emma	emma	fisher
Fe	CM007987_117605257	6	117605257	6.64e-07	emma	emma	fisher
Sr	CM007987_121929322	6	121929322	3.4e-05	lfmm	lfmm	2022
Sr	CM007987_123765883	6	123765883	7.83e-06	lfmm	lfmm	2022
Ca & Sr	CM007987_123845884	6	123845884	1.6e-05 & 1.25e-05	lfmm & lfmm	lfmm & lfmm	2022 & 2022
Ca & Sr	CM007987_124713214	6	124713214	5.92e-07 & 2.44e-07	lfmm & lfmm	lfmm & lfmm	fisher_2022 & fisher_2022
Sr	CM007987_125421398	6	125421398	2.99e-05	lfmm	lfmm	2022
Sr	CM007987_125929059	6	125929059	1.65e-05	lfmm	lfmm	fisher
Sr	CM007987_130136226	6	130136226	5.56e-07	lfmm	lfmm	fisher_2022
Ca & Sr	CM007987_133069882	6	133069882	9.73e-06 & 9.64e-06	lfmm & lfmm	lfmm & lfmm	2022 & 2022
Sr	CM007987_134074774	6	134074774	1.07e-05	lfmm	lfmm	fisher_2022
Sr	CM007987_136920925	6	136920925	4.48e-06	lfmm	lfmm	fisher_2022
Sr	CM007987_136973725	6	136973725	2.29e-06	lfmm	lfmm	fisher_2022
Sr	CM007987_137177371	6	137177371	3.13e-05	lfmm	lfmm	2022
Sr	CM007987_137281799	6	137281799	9.58e-06	lfmm	lfmm	fisher_2022
Ca & Sr	CM007987_138397684	6	138397684	1.2e-05 & 1.02e-06	lfmm & lfmm	lfmm & lfmm	2022 & fisher_2022
Ca & Sr	CM007987_138421098	6	138421098	5.53e-06 & 7.49e-06	lfmm & lfmm	lfmm & lfmm	2022 & 2022
Ca & Sr	CM007987_138957701	6	138957701	9.37e-06 & 2.51e-06	lfmm & lfmm	lfmm & lfmm	2022 & fisher_2022
Ca & Sr	CM007987_139828910	6	139828910	1.32e-06 & 4.58e-07	lfmm & lfmm	lfmm & lfmm	2022 & fisher_2022
Ca & Sr	CM007987_140903406	6	140903406	1.32e-05 & 7.75e-07	lfmm & lfmm	lfmm & lfmm	2022 & fisher_2022
Sr	CM007987_141604316	6	141604316	1.21e-05	lfmm	lfmm	2022
Ca & Sr	CM007987_142157140	6	142157140	6.14e-07 & 1.02e-07	lfmm & lfmm	lfmm & lfmm	fisher_2022 & fisher_2022
Ca & Sr	CM007987_142207790	6	142207790	1.51e-06 & 3.05e-07	lfmm & lfmm	lfmm & lfmm	fisher_2022 & fisher_2022
Ca & Sr	CM007987_142491279	6	142491279	2.34e-05 & 1.23e-06	lfmm & lfmm	lfmm & lfmm	2022 & fisher_2022
Sr	CM007987_142582513	6	142582513	2.02e-05	lfmm	lfmm	fisher_2022
Ca & Sr	CM007987_142596584	6	142596584	1.17e-06 & 2.37e-07	lfmm & lfmm	lfmm & lfmm	2022 & fisher_2022
Sr	CM007987_145507104	6	145507104	3e-05	lfmm	lfmm	2022
Ca & Sr	CM007987_147876647	6	147876647	1.53e-05 & 3.56e-05	lfmm & lfmm	lfmm & lfmm	2022 & 2022
Ca & Sr	CM007987_147913340	6	147913340	1.23e-06 & 2.44e-07	lfmm & lfmm	lfmm & lfmm	fisher_2022 & fisher_2022
Ca & Sr	CM007987_148063107	6	148063107	2.96e-06 & 1.86e-05	lfmm & lfmm	lfmm & lfmm	2022 & 2022
Ca & Sr	CM007987_149171809	6	149171809	1.68e-05 & 2.97e-06	lfmm & lfmm	lfmm & lfmm	2022 & fisher_2022
Sr	CM007987_149317316	6	149317316	2.53e-05	lfmm	lfmm	2022
Ca & Sr	CM007987_149412800	6	149412800	1.01e-05 & 2.49e-07	lfmm & lfmm	lfmm & lfmm	2022 & fisher_2022
Sr	CM007987_150114300	6	150114300	5.98e-06	lfmm	lfmm	2022
Ca & Sr	CM007987_150425736	6	150425736	2.14e-05 & 1.79e-06	lfmm & lfmm	lfmm & lfmm	2022 & fisher_2022
Sr	CM007987_150719817	6	150719817	7.19e-06	lfmm	lfmm	fisher_2022
Ca & Sr	CM007987_150826384	6	150826384	1.02e-05 & 3.81e-06	lfmm & lfmm	lfmm & lfmm	2022 & fisher_2022
Sr	CM007987_152192110	6	152192110	1.15e-05	lfmm	lfmm	2022
Ca & Sr	CM007987_154040312	6	154040312	5.92e-07 & 2.44e-07	lfmm & lfmm	lfmm & lfmm	fisher_2022 & fisher_2022
Ca & Sr	CM007987_154947807	6	154947807	3.48e-06 & 3.29e-06	lfmm & lfmm	lfmm & lfmm	2022 & fisher_2022
Sr	CM007987_155336285	6	155336285	2.04e-05	lfmm	lfmm	2022
Ca & Sr	CM007987_155581229	6	155581229	1.23e-06 & 2.44e-07	lfmm & lfmm	lfmm & lfmm	fisher_2022 & fisher_2022
Sr	CM007987_159584238	6	159584238	5.56e-06	lfmm	lfmm	fisher_2022
Ca & Sr	CM007987_160823267	6	160823267	1.14e-05 & 2.6e-05	lfmm & lfmm	lfmm & lfmm	2022 & 2022
Ca & Sr	CM007987_163242353	6	163242353	1.08e-05 & 2.59e-06	lfmm & lfmm	lfmm & lfmm	2022 & fisher_2022
Sr	CM007987_164396031	6	164396031	1.75e-05	lfmm	lfmm	2022
Sr	CM007987_164905587	6	164905587	1.82e-05	lfmm	lfmm	2022
Co	CM007987_168395913	6	168395913	2.34e-05	emma	emma	fisher
Co	CM007987_168395915	6	168395915	1.69e-05	emma	emma	fisher
Co	CM007987_168395916	6	168395916	2.34e-05	emma	emma	fisher
Sr	CM007987_169075067	6	169075067	3.91e-06	lfmm	lfmm	fisher_2022
Ca & Sr	CM007987_169608908	6	169608908	2.22e-06 & 2.36e-08	lfmm & lfmm	lfmm & lfmm	2022 & fisher_2022
Ca & Sr	CM007987_169778130	6	169778130	5.14e-06 & 7.95e-06	lfmm & lfmm	lfmm & lfmm	2022 & fisher_2022
Ca & Sr	CM007987_170487008	6	170487008	2.58e-05 & 1.11e-06	lfmm & lfmm	lfmm & lfmm	2022 & fisher_2022
Sr	CM007987_170735669	6	170735669	7.59e-06	lfmm	lfmm	2022
Sr	CM007987_171059266	6	171059266	1.54e-05	lfmm	lfmm	2022
Ca & Sr	CM007987_172589374	6	172589374	1.11e-06 & 1.6e-07	lfmm & lfmm	lfmm & lfmm	2022 & fisher_2022
Sr	CM007987_172874724	6	172874724	3.71e-06	lfmm	lfmm	fisher_2022
Sr	CM007987_173742064	6	173742064	9.74e-06	lfmm	lfmm	2022
Ca & Sr	CM007987_174614711	6	174614711	1.62e-05 & 6.82e-06	lfmm & lfmm	lfmm & lfmm	2022 & 2022
Sr	CM007987_174630992	6	174630992	6.39e-06	lfmm	lfmm	fisher_2022
Ca & Sr	CM007987_175446623	6	175446623	6.28e-06 & 2.74e-07	lfmm & lfmm	lfmm & lfmm	2022 & fisher_2022
Ca & Sr	CM007987_179003751	6	179003751	2.45e-06 & 3.59e-06	lfmm & lfmm	lfmm & lfmm	2022 & 2022
Sr	CM007987_181092777	6	181092777	9.13e-06	lfmm	lfmm	2022
Sr	CM007987_181152901	6	181152901	7.81e-06	lfmm	lfmm	2022
Sr	CM007987_181430284	6	181430284	5.09e-07	lfmm	lfmm	2022
Ca & Sr	CM007987_181772224	6	181772224	7.62e-06 & 3.69e-07	lfmm & lfmm	lfmm & lfmm	2022 & fisher_2022
Ca & Sr	CM007987_184733624	6	184733624	3.48e-06 & 3.29e-06	lfmm & lfmm	lfmm & lfmm	2022 & fisher_2022
Ca & Sr	CM007987_187123509	6	187123509	1.28e-06 & 9e-07	lfmm & lfmm	lfmm & lfmm	2022 & fisher_2022
Ca & Sr	CM007987_188889734	6	188889734	1.83e-05 & 2.34e-05	lfmm & lfmm	lfmm & lfmm	2022 & 2022
Sr	CM007987_189033236	6	189033236	1.31e-05	lfmm	lfmm	2022
Ca & Sr	CM007987_190197220	6	190197220	7.53e-06 & 5.62e-07	lfmm & lfmm	lfmm & lfmm	2022 & fisher_2022
Sr	CM007987_190295998	6	190295998	1.53e-05	lfmm	lfmm	2022
Sr	CM007987_190643453	6	190643453	3.35e-05	lfmm	lfmm	2022
Ca & Sr	CM007987_190849673	6	190849673	3.48e-06 & 3.29e-06	lfmm & lfmm	lfmm & lfmm	2022 & fisher_2022
Ca & Sr	CM007987_191423809	6	191423809	9.2e-06 & 1.31e-05	lfmm & lfmm	lfmm & lfmm	2022 & 2022
Ca & Sr	CM007987_193046078	6	193046078	2.24e-06 & 7.7e-07	lfmm & lfmm	lfmm & lfmm	2022 & 2022
Ca & Sr	CM007987_206064468	6	206064468	1.9e-05 & 4.63e-06	lfmm & lfmm	lfmm & lfmm	2022 & 2022
Ca & Sr	CM007987_207503566	6	207503566	4.92e-06 & 1.07e-06	lfmm & lfmm	lfmm & lfmm	2022 & fisher_2022
Ca & Sr	CM007987_208549485	6	208549485	6.37e-06 & 9.16e-06	lfmm & lfmm	lfmm & lfmm	2022 & 2022
Ca & Sr	CM007987_210072841	6	210072841	4.6e-06 & 5.7e-06	lfmm & lfmm	lfmm & lfmm	2022 & fisher_2022
Ca & Sr	CM007987_210072948	6	210072948	2.61e-05 & 2.48e-05	lfmm & lfmm	lfmm & lfmm	2022 & 2022
Sr	CM007987_210087523	6	210087523	2.73e-06	lfmm	lfmm	fisher
Ca & Sr	CM007987_210099843	6	210099843	3.12e-06 & 9.56e-07	lfmm & lfmm	lfmm & lfmm	fisher_2022 & fisher_2022
Ca & Sr	CM007987_210099876	6	210099876	1.68e-05 & 2.29e-06	lfmm & lfmm	lfmm & lfmm	2022 & fisher_2022
Ca & Sr	CM007987_210099880	6	210099880	1.68e-05 & 2.29e-06	lfmm & lfmm	lfmm & lfmm	2022 & fisher_2022
Ca & Sr	CM007987_210127564	6	210127564	4.42e-06 & 3e-06	lfmm & lfmm	lfmm & lfmm	fisher_2022 & fisher_2022
Ca & Sr	CM007987_210145405	6	210145405	2.53e-08 & 1.15e-07	lfmm & lfmm	lfmm & lfmm	fisher_2022 & fisher_2022
Ca & Sr	CM007987_210145447	6	210145447	2.05e-06 & 5.28e-06	lfmm & lfmm	lfmm & lfmm	fisher_2022 & fisher_2022
Ca & Sr	CM007987_210145493	6	210145493	8.19e-07 & 1.56e-06	lfmm & lfmm	lfmm & lfmm	fisher_2022 & fisher_2022
Ca & Sr	CM007987_221559629	6	221559629	9.55e-06 & 1.6e-05	lfmm & lfmm	lfmm & lfmm	2022 & fisher_2022
Ca & Sr	CM007987_227154723	6	227154723	3.77e-06 & 1.03e-05	lfmm & lfmm	lfmm & lfmm	2022 & fisher_2022
K	CM007987_27261118	6	27261118	4.68e-06	emma	emma	fisher
Ca	CM007987_29702431	6	29702431	1.71e-05	lfmm	lfmm	2022
K	CM007987_36781473	6	36781473	3.38e-06	emma	emma	fisher
K	CM007987_37450816	6	37450816	6.73e-06	emma	emma	fisher
K	CM007987_52807892	6	52807892	5.46e-07	emma	emma	fisher
Co	CM007987_59319249	6	59319249	2e-05	emma	emma	fisher
Ca & Sr	CM007987_61118423	6	61118423	1.11e-05 & 8.38e-06	lfmm & lfmm	lfmm & lfmm	2022 & 2022
Ca & Sr	CM007987_73495717	6	73495717	8.17e-07 & 1.56e-06	lfmm & lfmm	lfmm & lfmm	fisher_2022 & fisher_2022
Sr	CM007987_80356693	6	80356693	2.8e-05	lfmm	lfmm	2022
Sr	CM007987_80356858	6	80356858	2.8e-05	lfmm	lfmm	2022
Sr	CM007987_80356895	6	80356895	2.8e-05	lfmm	lfmm	2022
Ca & Sr	CM007987_81539199	6	81539199	9.61e-06 & 5.34e-06	lfmm & lfmm	lfmm & lfmm	2022 & 2022
Ca	CM007987_81592342	6	81592342	1.07e-05	lfmm	lfmm	2022
Ca & Sr	CM007987_8290549	6	8290549	1.39e-07 & 2.07e-09	lfmm & lfmm	lfmm & lfmm	fisher_2022 & fisher_2022
K	CM007987_83451282	6	83451282	8.85e-07	emma	emma	fisher
Ca & Sr	CM007987_84645163	6	84645163	2.03e-05 & 4.06e-06	lfmm & lfmm	lfmm & lfmm	2022 & fisher_2022
Sr	CM007987_87460716	6	87460716	1.23e-05	lfmm	lfmm	fisher_2022
Sr	CM007987_92628145	6	92628145	3.55e-05	lfmm	lfmm	2022
Rb	CM007987_92750325	6	92750325	9e-06	emma	emma	fisher
Ca & Sr	CM007987_94213103	6	94213103	1.49e-06 & 9.55e-07	lfmm & lfmm	lfmm & lfmm	fisher_2022 & fisher_2022
Ca & Sr	CM007987_96126835	6	96126835	2.37e-05 & 1.53e-05	lfmm & lfmm	lfmm & lfmm	2022 & 2022
K	CM007988_115438619	7	115438619	6.92e-06	emma	emma	fisher
Sr	CM007988_135486139	7	135486139	1.75e-05	lfmm	lfmm	fisher
K	CM007988_136644636	7	136644636	8.91e-08	lfmm	lfmm_blink	fisher_fisher
Co	CM007988_27069885	7	27069885	1.31e-06	emma	lfmm_emma	fisher_fisher
Co	CM007988_27069935	7	27069935	1.22e-06	emma	lfmm_emma	fisher_fisher
Co	CM007988_27069951	7	27069951	6.67e-06	emma	emma	fisher
Cd	CM007988_27731648	7	27731648	5.06e-07	lfmm	lfmm	fisher
Cd	CM007988_34865024	7	34865024	1.13e-07	emma	lfmm_emma_blink	fisher_fisher_fisher
K	CM007988_37716247	7	37716247	7.32e-07	lfmm	lfmm	fisher
Rb	CM007988_47425771	7	47425771	9.32e-06	emma	emma	fisher
Rb	CM007988_47425772	7	47425772	9.32e-06	emma	emma	fisher
Rb	CM007988_47425811	7	47425811	9.32e-06	emma	emma	fisher
Rb	CM007988_47425816	7	47425816	9.32e-06	emma	emma	fisher
Rb	CM007988_47425822	7	47425822	9.32e-06	emma	emma	fisher
Co	CM007988_56905410	7	56905410	2.43e-05	emma	emma	fisher
Co	CM007988_59034225	7	59034225	5.62e-06	lfmm	lfmm_emma	fisher_fisher
K	CM007988_70651384	7	70651384	1.48e-06	lfmm	lfmm_emma	fisher_fisher
Li	CM007988_88898778	7	88898778	5.67e-07	emma	emma	2021
Co	LKME02001560.1_487	ChrUn	487	1.55e-05	lfmm	lfmm_emma	fisher_fisher
Co	LKME02002839.1_299	ChrUn	299	2.44e-05	emma	emma	fisher
Co	LKME02004869.1_2842	ChrUn	2842	1.76e-06	emma	lfmm_emma	fisher_fisher
Co	LKME02006276.1_165283	ChrUn	165283	3.79e-08	emma	lfmm_emma_blink_cmlm	fisher_fisher_fisher_fisher
Ca & Sr	LKME02008390.1_19277	ChrUn	19277	2.13e-05 & 2.95e-05	lfmm & lfmm	lfmm & lfmm	2022 & 2022
Ca & Sr	LKME02008403.1_1051226	ChrUn	1051226	1.58e-05 & 2.3e-05	lfmm & lfmm	lfmm & lfmm	2022 & 2022
Sr	LKME02008403.1_134453	ChrUn	134453	6.43e-06	lfmm	lfmm	2022
Ca & Sr	LKME02008403.1_729732	ChrUn	729732	1.39e-05 & 1.45e-06	lfmm & lfmm	lfmm & lfmm	2022 & fisher_2022
Sr	LKME02008403.1_797424	ChrUn	797424	2.62e-05	lfmm	lfmm	2022
Mg	LKME02008499.1_253405	ChrUn	253405	1.8e-06	lfmm	lfmm	fisher
Mg	LKME02010265.1_403292	ChrUn	403292	1.52e-06	blink	lfmm_blink	fisher_fisher
K	LKME02010306.1_1255991	ChrUn	1255991	3.27e-06	emma	emma	fisher
Ca & Sr	LKME02010901.1_4285	ChrUn	4285	6.54e-08 & 4.99e-08	lfmm & lfmm	lfmm & lfmm	fisher_2022 & fisher_2022
K	LKME02012425.1_338458	ChrUn	338458	7.16e-06	emma	emma	fisher
Ca & Sr	LKME02012859.1_517	ChrUn	517	7.93e-06 & 3.3e-06	lfmm & lfmm	lfmm & lfmm	2022 & fisher_2022
Rb	LKME02014639.1_317356	ChrUn	317356	4.57e-07	emma	emma	fisher
Co	LKME02014652.1_855598	ChrUn	855598	6.17e-09	blink	lfmm_emma_blink_cmlm	fisher_fisher_fisher_fisher
Mg	LKME02014713.1_147599	ChrUn	147599	2.16e-07	lfmm	lfmm_blink	fisher_fisher
Co	LKME02014769.1_417646	ChrUn	417646	3.36e-06	emma	lfmm_emma_cmlm	fisher_fisher_fisher
Co	LKME02014769.1_417686	ChrUn	417686	3.36e-06	emma	lfmm_emma_cmlm	fisher_fisher_fisher
Co	LKME02016756.1_105346	ChrUn	105346	2.46e-06	emma	emma	fisher
Fe	LKME02016782.1_4960	ChrUn	4960	5.91e-07	lfmm	lfmm_emma	fisher_fisher_2022
Ca & Sr	LKME02018493.1_869816	ChrUn	869816	3.97e-07 & 8.38e-08	lfmm & lfmm	lfmm & lfmm	fisher_2022 & fisher_2022
Ca & Sr	LKME02018495.1_1287126	ChrUn	1287126	1.37e-06 & 3.97e-08	lfmm & lfmm	lfmm & lfmm	2022 & fisher_2022
Sr	LKME02018495.1_1702877	ChrUn	1702877	1.01e-05	lfmm	lfmm	2022
Ca & Sr	LKME02018495.1_1832708	ChrUn	1832708	4.91e-06 & 4.53e-06	lfmm & lfmm	lfmm & lfmm	2022 & fisher_2022
Sr	LKME02018779.1_33703	ChrUn	33703	1.76e-05	lfmm	lfmm	2022
Ca & Sr	LKME02023767.1_1382	ChrUn	1382	2.64e-05 & 4.22e-06	lfmm & lfmm	lfmm & lfmm	2022 & 2022
Sr	LKME02024998.1_10454	ChrUn	10454	1.93e-05	lfmm	lfmm	2022
Sr	LKME02025339.1_1162189	ChrUn	1162189	2.83e-05	lfmm	lfmm	fisher
Sr	LKME02025339.1_1162190	ChrUn	1162190	9.02e-06	lfmm	lfmm	fisher
Sr	LKME02025339.1_1162200	ChrUn	1162200	2.83e-05	lfmm	lfmm	fisher
Co	LKME02025784.1_943	ChrUn	943	2.36e-05	emma	emma	fisher
Rb	LKME02026022.1_70	ChrUn	70	1.82e-06	emma	emma	fisher
Rb	LKME02027182.1_793250	ChrUn	793250	8.85e-07	emma	emma	2021_fisher
Rb	LKME02029094.1_957	ChrUn	957	3.74e-07	emma	emma	fisher
Co	LKME02029206.1_142891	ChrUn	142891	2.85e-05	emma	emma	fisher
Ca & Sr	LKME02031445.1_238282	ChrUn	238282	1.41e-05 & 2.14e-06	lfmm & lfmm	lfmm & lfmm	2022 & fisher_2022
Ca & Sr	LKME02031445.1_610757	ChrUn	610757	3.73e-07 & 6.47e-08	lfmm & lfmm	lfmm & lfmm	fisher_2022 & fisher_2022
Cd	LKME02031889.1_717	ChrUn	717	4.99e-07	lfmm	lfmm	2021_fisher
Sr	LKME02032611.1_919	ChrUn	919	2.11e-05	lfmm	lfmm	2022
Ca & Sr	LKME02042021.1_316	ChrUn	316	1.16e-05 & 1.64e-06	lfmm & lfmm	lfmm & lfmm	2022 & fisher_2022
Co	LKME02043891.1_201	ChrUn	201	8.08e-06	emma	lfmm_emma	fisher_fisher
Rb	LKME02045676.1_293	ChrUn	293	5.1e-06	emma	emma	fisher
Ca & Sr	LKME02047035.1_548	ChrUn	548	2.39e-07 & 2.22e-08	lfmm & lfmm	lfmm & lfmm	fisher_2022 & fisher_2022
Sr	LKME02050952.1_909	ChrUn	909	1.12e-06	lfmm	lfmm	fisher
